# Supplementary material for: Evaluation of clinical manifestations, health risks, and quality of life among women with polycystic ovary syndrome
Source: PLoS One. 2019 Oct 11;14(10):e0223329. doi: 10.1371/journal.pone.0223329 (PMC6788722; doi:10.1371/journal.pone.0223329)
Supplement: S1 File — (XLSX) [file pone.0223329.s001.xlsx]

## Sheet: PCOS
age	weight	maritalstatus	comorbidities	depression	glucose_level	Anti_depressant	Anti_hirsutism	Anti_HTN	Anti_acne	antiobesity_drugs	Infertility_med	drugdrug_interactions	contraceptives	metformin	COC	Progestin	Clomiphene	Letrozole	spironolactone	ultrasound_investigation	menstrualflow	hirsutism	acne	vaginaloruterinal_bleeding	breasttenderness	breastpain	dischargefromnipples	painfulurination	decreasedsexdrive	abdominalpain	nausea	vomiting	diarrhea	epigastricpain	moodchanges	headache	insomia	dizziness	lightheadedness	drowziness	confussion	hotflashes	chills	coughing	coldsweating	flulikesymptoms	burningitchingtingling	dryskin	reddenedskin
1	1	2	3	1	3	1	1	2	2	2	3	2	2	1	2	1	2	2	1	1	3	1	1	1	1	2	2	1	1	1	1	2	1	2	2	1	1	1	2	2	1	2	2	2	2	1	2	2	1
2	2	2	2	1	3	2	2	2	2	2	3	4	2	1	2	1	2	2	2	1	2	1	2	2	1	2	2	1	1	2	1	2	1	1	1	2	2	2	2	1	1	2	2	2	2	2	2	2	2
1	1	2	7	1	2	2	2	2	2	2	1	2	2	1	2	1	1	2	2	3	3	1	1	2	1	2	1	1	1	1	1	2	1	1	1	1	1	2	2	1	1	2	2	2	2	2	2	2	2
1	1	2	7	2	2	2	2	2	2	2	3	4	3	1	2	2	2	2	2	1	1	2	1	2	1	2	2	2	2	1	1	2	1	1	1	1	2	1	1	1	2	2	2	2	2	2	2	2	2
2	2	2	2	2	2	2	2	2	2	1	1	4	3	1	2	2	1	2	2	4	2	1	2	2	1	2	2	1	2	2	1	2	1	1	1	2	2	2	2	1	1	2	2	2	2	2	2	2	2
1	1	1	7	2	1	2	2	2	2	2	3	4	2	2	2	1	2	2	2	1	1	1	2	2	2	2	2	2	2	2	1	1	2	1	1	1	2	1	1	1	1	2	2	2	2	2	1	2	2
1	1	2	7	1	1	2	2	2	2	2	1	2	2	1	2	1	1	2	2	5	4	1	2	2	2	2	2	2	2	2	1	2	1	2	2	2	1	2	2	1	2	1	2	2	2	1	2	2	2
1	1	2	7	2	1	2	2	2	2	2	3	4	2	1	2	1	2	2	2	5	4	1	1	2	2	2	2	1	1	1	1	2	2	2	1	1	2	2	1	1	2	1	1	1	1	2	2	1	1
1	1	2	7	1	1	2	2	2	2	2	1	4	3	1	2	2	1	2	2	1	2	2	1	2	1	1	2	1	2	2	1	2	1	2	1	2	2	2	2	1	1	1	2	2	2	2	2	2	2
2	1	2	3	1	2	2	2	1	2	2	1	2	2	1	2	1	1	2	1	1	3	1	1	1	1	2	2	1	1	1	1	2	1	2	2	1	2	1	2	2	1	2	2	2	2	1	2	2	1
1	1	2	1	1	2	2	2	1	1	2	1	4	2	2	2	1	1	2	1	5	3	1	1	2	1	2	2	1	2	2	1	1	1	2	1	1	2	2	2	2	1	2	2	2	2	1	2	1	1
1	1	2	2	1	3	2	2	1	2	2	1	2	3	1	2	2	1	2	2	1	2	1	1	2	2	1	2	1	1	1	1	2	1	2	1	2	2	1	1	2	2	2	2	2	2	2	2	2	2
1	1	1	8	2	1	2	2	2	2	2	1	4	2	2	2	1	1	2	2	1	2	2	1	2	2	2	2	2	1	2	1	1	1	1	1	1	2	2	2	2	2	2	2	2	2	2	2	2	2
1	1	2	2	2	3	2	2	2	2	2	3	4	2	1	2	1	2	2	2	1	2	1	1	2	2	1	2	1	1	1	1	2	1	2	1	2	2	1	1	2	2	2	2	2	2	2	2	2	2
1	1	1	8	2	2	1	2	2	2	2	1	4	3	1	2	2	1	2	2	4	2	2	1	2	2	2	2	2	2	1	2	2	1	1	1	1	2	1	2	2	2	2	2	2	2	2	2	2	2
2	2	2	2	2	3	2	2	2	1	2	1	4	3	1	2	2	1	2	2	2	3	1	1	2	1	1	2	2	2	1	1	1	1	1	1	1	2	2	2	2	2	2	2	2	2	2	2	2	2
1	1	2	7	2	2	2	2	2	2	2	3	4	3	1	2	2	2	2	2	5	3	2	1	2	2	2	2	1	1	1	1	2	1	1	2	2	2	2	1	1	2	2	2	2	1	2	1	1	1
1	1	1	7	1	2	2	2	2	1	2	3	4	3	1	2	2	2	2	2	5	1	1	1	2	2	2	2	2	2	1	2	1	1	1	1	2	2	2	2	1	1	2	2	2	2	2	1	1	1
2	2	2	7	1	1	1	2	2	2	2	1	2	3	1	2	2	1	2	2	1	1	1	2	2	2	2	2	2	2	2	1	2	1	1	1	1	2	1	2	1	1	2	2	2	2	2	2	2	1
2	2	2	8	1	2	2	2	2	2	2	1	4	1	1	1	2	1	2	2	5	2	1	1	2	1	2	2	1	2	1	1	2	1	1	2	2	2	2	1	1	2	2	2	2	1	1	2	2	2
1	1	2	2	1	2	2	2	2	2	2	3	4	1	1	1	2	2	2	2	1	1	1	1	1	2	2	2	1	2	2	1	2	1	1	1	1	2	2	1	1	1	2	2	1	2	1	2	2	2
1	1	1	2	2	3	2	2	2	2	2	3	4	2	1	2	1	2	2	2	1	2	1	2	2	1	1	2	1	2	1	1	2	2	1	1	2	2	2	2	2	2	2	2	2	2	2	2	2	2
1	1	2	7	1	1	2	2	2	2	2	3	2	2	1	2	1	2	2	2	1	2	2	2	2	1	1	1	2	2	1	1	2	1	1	2	2	1	2	2	2	2	2	2	2	2	2	2	2	2
2	1	2	7	2	1	2	2	2	2	2	1	4	3	1	2	2	1	2	2	1	1	1	2	2	1	1	2	2	2	1	2	2	1	2	1	1	2	2	2	2	1	1	2	2	2	2	2	2	2
2	1	2	7	1	2	2	2	2	2	2	1	2	2	1	2	1	1	2	2	1	2	2	2	2	1	2	2	2	1	1	2	2	1	1	1	1	1	2	1	2	2	2	2	2	2	2	2	2	2
2	1	2	8	1	1	2	2	2	2	2	1	4	3	1	2	2	1	2	2	1	1	2	2	2	2	2	2	2	2	2	2	2	1	2	1	1	2	2	2	2	2	1	2	2	2	2	2	2	2
1	1	2	7	2	1	2	2	2	2	2	3	4	3	1	2	2	2	2	2	1	3	2	2	2	1	1	2	2	1	1	2	2	1	2	1	2	2	1	1	1	2	2	2	1	2	2	2	2	2
2	1	2	1	2	1	2	2	1	2	2	1	2	3	1	2	2	1	2	2	1	3	2	1	2	1	2	2	2	2	1	2	2	1	1	1	1	2	2	2	2	2	2	2	2	2	1	2	2	2
2	2	2	8	2	2	2	2	2	2	2	3	4	3	1	2	2	2	2	2	1	3	1	1	1	1	2	2	2	2	1	2	2	1	1	1	1	2	2	1	2	1	1	2	2	2	1	2	2	2
1	1	2	2	1	2	2	2	2	2	2	3	4	3	1	2	2	2	2	2	1	3	1	2	2	1	2	2	2	2	1	1	1	1	1	1	1	2	1	1	1	1	1	1	1	1	1	2	2	2
1	1	1	2	1	2	2	2	2	2	2	3	4	2	1	2	1	2	2	2	1	2	1	1	1	1	1	2	2	2	1	1	2	1	1	1	1	2	1	1	1	1	1	1	1	1	1	1	1	1
2	1	2	2	2	3	2	2	2	2	2	3	4	2	1	2	1	2	2	2	2	2	1	2	2	1	1	2	1	1	2	2	2	1	2	1	2	2	1	1	2	2	1	2	2	1	2	1	2	2
2	1	2	7	2	1	2	2	2	2	2	1	4	2	2	2	1	1	2	1	5	3	2	1	2	1	2	2	2	2	2	1	2	2	1	2	2	2	1	2	2	2	2	2	2	2	2	2	2	2
1	1	2	8	1	1	2	2	2	2	2	3	4	3	1	2	2	2	2	2	1	1	1	2	2	1	2	2	2	2	2	1	1	1	1	1	2	2	2	2	2	2	2	2	2	2	2	2	2	2
1	1	2	7	1	1	2	2	2	2	2	1	2	2	1	2	1	1	2	2	1	2	1	1	1	2	2	2	2	1	1	2	2	1	1	1	2	1	2	2	2	2	1	2	1	1	2	2	2	2
1	2	2	2	1	1	2	2	2	2	2	3	2	2	1	2	1	2	2	2	1	3	1	1	2	1	1	2	2	2	2	1	1	1	1	1	2	1	2	2	2	2	2	2	2	2	2	2	2	2
1	1	1	1	1	2	2	2	2	2	2	3	4	2	1	2	1	2	2	2	1	2	1	1	2	1	1	2	2	2	1	1	2	2	1	1	1	1	2	2	1	1	2	1	2	2	1	1	2	2
2	1	1	7	1	1	2	2	2	2	2	1	4	3	1	2	2	1	2	2	1	1	2	2	2	1	1	2	2	2	1	2	2	1	1	1	2	2	2	2	2	2	2	2	2	2	2	2	2	2
1	1	2	2	1	3	1	1	2	2	2	3	4	2	2	2	1	2	2	1	1	1	2	1	2	1	2	2	1	2	1	1	2	1	1	2	1	2	1	2	1	2	2	2	2	2	2	2	2	1
2	2	2	1	2	2	2	2	2	2	2	3	4	3	1	2	2	2	2	2	1	1	2	1	2	1	1	2	2	2	2	1	2	2	2	1	2	2	2	2	2	2	2	2	2	2	2	2	2	2
2	1	2	7	1	1	1	2	2	2	2	1	2	3	1	2	2	1	2	2	4	2	1	1	2	1	2	2	1	2	1	1	2	1	1	1	1	2	2	2	2	2	2	2	2	2	1	2	2	2
2	1	2	3	1	3	2	2	2	2	2	1	2	2	2	2	1	1	2	2	1	2	2	1	1	2	1	1	2	2	1	1	2	1	2	2	2	2	2	1	2	1	1	2	1	2	2	2	2	2
2	2	2	1	2	2	2	2	1	2	2	3	2	2	1	2	1	2	2	2	1	2	1	2	2	2	1	1	2	2	2	2	2	1	2	1	2	1	2	2	2	2	2	2	2	2	2	2	2	2
2	2	2	7	1	1	2	2	2	2	2	1	4	3	1	2	2	1	2	1	5	2	1	1	2	1	2	2	2	2	1	2	2	2	2	2	1	2	1	2	2	2	1	2	2	1	2	2	2	2
1	1	2	7	2	2	2	2	2	2	2	3	4	2	1	2	1	2	2	2	1	2	2	1	2	2	2	2	1	2	2	1	2	1	2	1	1	2	2	2	1	2	2	2	2	2	2	2	2	1
1	1	2	1	1	2	2	2	1	2	2	1	2	3	1	2	2	1	2	2	1	1	2	1	2	2	2	2	1	1	1	1	2	1	1	1	1	2	2	1	1	2	2	2	2	2	2	2	2	2
1	1	2	8	2	1	2	2	2	2	2	3	4	3	1	2	2	2	2	1	5	2	2	1	2	2	2	2	1	1	1	2	1	2	2	1	2	2	2	1	1	2	2	2	2	2	2	2	2	2
1	1	1	8	2	1	2	2	2	2	2	3	4	3	1	2	2	2	2	2	5	4	1	2	2	2	2	2	2	2	1	1	2	1	1	2	2	2	2	1	1	2	2	2	2	2	2	2	2	2
2	1	2	7	2	2	2	2	2	2	2	3	4	2	1	2	1	2	2	2	5	2	1	1	2	1	2	2	1	1	1	1	2	1	1	2	1	2	1	2	2	2	2	2	2	2	2	2	2	2
1	1	1	7	2	1	2	2	2	2	2	3	4	3	1	2	2	2	2	2	5	3	1	1	2	1	2	2	1	2	1	1	2	1	2	1	1	2	2	2	1	2	2	2	2	2	2	2	2	2
2	1	2	7	1	2	2	2	2	2	2	1	4	3	1	2	2	1	2	1	5	2	1	1	2	1	2	2	2	1	1	2	2	2	2	1	1	2	2	2	2	2	2	2	2	2	2	2	2	1
1	1	2	8	1	2	2	2	2	2	2	3	4	2	1	2	1	2	2	1	5	2	1	1	2	1	1	2	1	2	1	2	2	1	2	2	2	2	2	2	1	2	2	2	2	2	2	2	1	2
1	1	2	8	1	1	2	2	2	2	2	1	4	2	2	2	1	1	2	2	1	2	2	2	2	1	1	2	2	2	1	2	2	2	2	1	1	1	1	1	2	2	2	2	2	2	2	2	2	2
1	1	2	8	1	1	2	2	2	2	2	1	4	2	2	2	1	1	2	2	1	1	1	1	2	2	2	2	2	1	1	1	1	1	1	1	1	2	2	2	2	1	2	1	2	2	1	2	2	2
1	1	2	8	1	2	2	2	2	2	2	3	4	1	1	1	2	2	2	2	1	3	1	1	2	1	1	2	1	1	1	1	2	1	1	1	1	2	2	2	1	1	2	2	2	2	2	2	2	2
1	1	2	7	2	1	2	2	2	1	2	3	4	2	1	2	1	2	2	2	5	1	1	1	2	1	1	2	1	1	1	1	2	1	1	1	1	2	1	2	2	1	2	2	2	2	1	1	1	1
1	1	2	7	1	2	2	2	2	1	2	3	4	2	1	2	1	2	2	2	1	2	1	1	2	1	1	2	1	1	1	1	2	1	1	1	1	2	2	2	2	1	2	2	2	2	2	1	2	1
1	1	2	2	1	3	1	2	2	2	2	3	4	2	1	2	1	2	2	2	5	3	2	1	2	2	2	2	2	2	1	1	2	1	2	1	2	2	1	2	2	2	2	2	2	2	2	2	2	1
1	1	1	8	1	1	2	2	2	2	2	3	4	1	2	1	2	2	2	2	1	3	1	1	2	1	1	2	2	2	2	1	2	2	2	1	2	2	2	2	2	2	2	2	2	2	2	2	2	1
1	1	2	7	1	2	2	2	2	2	2	3	4	3	1	2	2	2	2	1	5	3	1	1	2	2	2	2	1	1	2	1	2	1	1	2	2	2	2	2	2	2	2	2	2	2	2	2	2	2
1	1	1	7	2	2	2	2	2	1	2	3	4	3	1	2	2	2	2	2	5	3	2	1	2	2	2	2	2	1	1	2	2	1	2	2	2	2	2	2	2	2	2	2	2	2	2	1	2	1
1	1	2	8	1	2	2	2	2	2	2	1	2	2	1	2	1	1	2	2	4	3	2	1	1	1	2	2	1	2	1	1	2	1	2	2	2	2	2	2	1	1	2	2	2	2	2	2	2	2
2	1	2	1	1	1	2	2	2	2	2	1	4	3	1	2	2	1	2	2	1	1	2	1	2	2	2	2	2	2	2	1	2	1	1	1	2	2	2	2	2	1	2	1	1	2	2	2	2	2
1	1	2	4	1	2	2	2	2	2	2	3	4	2	2	2	1	2	2	1	5	4	1	1	2	1	1	2	2	2	2	2	2	1	1	2	1	2	1	2	2	1	2	2	2	2	2	2	2	2
1	1	1	7	2	1	2	2	2	2	2	3	4	2	2	2	1	2	2	2	1	1	1	2	2	2	2	2	2	2	2	1	1	2	1	1	1	2	1	1	1	1	2	2	2	2	2	1	2	2
1	1	2	1	2	1	2	2	1	2	2	1	4	3	1	2	2	1	2	2	1	1	2	1	2	1	2	2	2	2	1	1	2	2	1	1	1	2	1	1	1	2	2	2	2	2	2	2	2	2
1	1	2	8	1	1	2	2	2	2	2	1	4	2	2	2	1	1	2	2	1	1	1	1	2	2	2	2	2	1	1	1	2	1	1	1	1	2	2	2	2	1	2	1	2	2	1	2	2	2
2	2	2	8	1	2	2	2	2	1	2	3	4	3	1	2	2	2	2	2	5	2	1	1	2	2	2	2	1	2	1	1	1	1	2	1	2	2	2	2	2	1	2	2	2	2	2	1	1	1
1	1	2	8	1	2	2	2	2	1	2	3	4	2	1	2	1	2	2	2	4	1	1	1	2	2	1	2	1	1	1	1	2	1	1	1	1	2	2	2	2	1	2	2	2	2	2	1	2	1
1	1	1	8	1	1	2	2	2	2	2	3	4	2	2	2	1	2	2	2	1	1	1	1	2	2	2	2	2	2	2	2	2	2	2	1	2	2	2	2	2	2	1	2	2	1	2	2	2	2
2	2	2	8	1	1	2	2	2	2	2	3	4	3	1	2	2	2	2	1	5	1	1	1	2	2	2	2	1	2	1	1	1	1	2	2	1	2	1	2	2	2	2	2	2	2	2	2	2	2
1	2	2	7	1	2	2	2	2	2	2	3	4	3	1	2	2	2	2	1	1	1	1	2	2	2	2	2	1	1	2	1	2	1	1	1	2	2	2	2	2	2	2	2	2	2	2	2	2	2
1	2	2	7	2	1	2	2	2	2	2	2	4	3	1	2	2	2	1	2	1	2	1	2	2	1	2	2	2	2	1	1	2	1	2	2	1	2	1	2	1	2	2	2	2	2	2	2	2	1
1	1	1	8	1	2	2	2	2	2	2	3	4	3	1	2	2	2	2	1	5	2	1	1	2	1	2	2	1	1	2	1	1	1	1	2	2	2	2	2	2	2	2	2	2	2	2	2	2	2
1	1	2	7	1	2	2	2	2	2	2	3	4	1	1	1	2	2	2	2	1	1	1	1	2	1	1	2	2	1	2	1	2	2	2	1	2	2	1	2	2	2	2	2	2	2	2	2	2	2
1	1	2	7	2	1	2	2	2	2	2	1	4	3	1	2	2	1	2	2	1	2	1	2	2	1	2	2	2	2	2	1	2	1	1	1	2	2	2	1	2	2	1	2	2	2	2	2	2	2
2	2	2	7	2	1	2	2	2	2	2	3	4	2	1	2	1	2	2	2	1	4	1	2	2	2	2	2	2	2	2	1	1	1	1	1	2	2	2	2	1	2	2	2	2	2	2	2	2	1
1	1	2	7	1	1	2	2	2	2	2	1	2	2	1	2	1	1	2	2	4	3	1	1	1	1	2	2	1	2	1	1	2	1	2	2	1	2	2	2	2	1	1	2	2	2	2	2	2	1
2	2	2	2	1	3	2	2	2	2	2	3	2	2	1	2	1	2	2	2	1	3	1	1	2	2	2	2	1	2	2	1	2	1	2	2	2	2	2	2	2	2	2	1	2	1	2	2	2	2
2	1	2	7	1	1	2	2	2	2	2	3	4	2	2	2	1	2	2	2	1	3	1	1	1	1	2	2	1	2	2	2	2	2	2	2	2	2	2	2	2	2	2	1	1	2	1	2	2	2
2	2	2	7	2	1	1	2	2	2	2	3	4	2	1	2	1	2	2	2	5	3	1	2	2	2	1	2	2	2	2	2	2	1	1	1	2	2	2	2	1	2	2	2	2	2	2	2	2	1
1	1	1	7	1	1	2	2	2	2	2	3	4	2	1	2	1	2	2	2	1	4	1	1	2	1	2	2	2	2	2	1	1	1	2	1	1	2	2	2	1	2	2	2	2	2	2	2	2	2
1	1	2	2	1	3	2	2	2	2	1	1	4	3	1	2	2	1	2	2	5	3	1	1	2	2	2	2	2	2	2	2	1	1	2	2	2	2	2	2	2	2	2	2	2	2	1	2	2	2
2	2	2	7	1	1	2	2	2	2	2	3	4	2	2	2	1	2	2	2	4	1	2	1	2	1	2	2	2	2	1	2	2	2	2	1	2	2	2	2	2	2	2	2	2	2	2	2	2	2
2	1	2	7	2	1	1	2	2	2	2	3	4	2	2	2	1	2	2	2	1	4	1	2	2	1	2	2	2	2	1	2	2	2	2	1	2	2	2	2	2	2	2	2	2	2	2	2	2	2
2	2	2	2	1	3	2	2	2	2	2	3	2	2	1	2	1	2	2	2	4	3	1	1	1	1	2	2	1	1	2	1	2	1	2	2	2	2	2	2	2	1	2	2	2	2	2	2	2	2
2	1	2	2	1	3	2	2	2	2	2	3	2	2	1	2	1	2	2	2	5	1	1	1	1	1	2	2	2	1	2	1	2	1	1	1	2	2	2	2	2	2	2	2	2	2	2	2	2	2
2	2	2	7	2	2	2	2	2	2	2	1	2	2	1	2	1	1	2	2	1	2	2	1	2	2	2	1	2	2	2	1	2	1	2	2	1	2	2	2	1	2	1	1	2	2	2	1	2	2
2	2	2	2	1	3	2	2	2	2	1	1	4	3	1	2	2	1	2	2	5	2	1	1	2	1	2	1	1	2	1	1	2	1	2	2	2	2	1	2	2	2	2	2	2	2	1	2	2	2
2	2	2	7	1	2	2	2	2	2	2	1	4	3	1	2	2	1	2	2	1	3	1	2	2	2	2	2	2	2	1	1	2	1	2	2	2	2	2	1	2	1	2	2	2	2	2	2	2	2
1	1	1	7	2	2	2	2	2	2	2	1	2	2	1	2	1	1	2	2	5	2	2	1	2	1	2	2	1	2	1	2	2	1	1	2	2	2	2	2	2	2	1	2	2	2	2	2	2	2
1	1	2	7	1	2	2	2	2	2	2	3	4	2	1	2	1	2	2	2	1	1	2	1	2	1	1	2	2	2	2	1	2	2	1	2	2	2	1	2	2	2	2	2	2	2	2	2	2	2
1	1	2	7	1	2	2	2	2	2	2	1	4	1	1	1	2	1	2	2	5	2	1	1	2	1	1	2	2	2	2	1	2	1	2	1	1	2	2	2	2	2	1	2	2	2	1	2	2	2
1	1	1	7	2	2	2	2	2	2	2	3	4	1	2	1	2	2	2	2	5	2	2	2	2	1	2	2	2	2	2	1	2	1	2	1	2	2	2	2	2	2	2	2	2	2	2	2	2	1
1	1	2	7	1	2	2	2	2	2	2	3	4	1	1	1	2	2	2	2	1	1	1	1	1	2	2	2	2	2	2	1	1	2	1	2	1	2	1	2	2	2	2	2	2	2	2	2	2	2
1	1	2	7	2	2	2	2	2	2	2	3	4	1	1	1	2	2	2	2	1	1	2	1	2	2	2	2	2	2	1	1	2	1	2	1	1	2	2	2	2	2	2	2	2	2	2	2	2	2
1	1	2	7	1	2	2	2	2	2	2	3	4	1	1	1	2	2	2	2	1	2	1	1	1	2	2	2	2	2	2	1	1	1	2	1	1	2	2	2	2	1	2	2	2	2	2	2	2	2
1	2	2	2	1	3	1	2	2	2	1	3	4	3	1	2	2	2	2	2	1	3	1	1	2	2	2	2	1	1	2	2	2	1	1	2	1	2	2	2	1	2	2	2	2	2	2	2	2	1
1	2	2	2	1	3	1	2	2	2	1	3	4	3	1	2	2	2	2	2	1	3	1	1	2	2	2	2	1	1	1	1	2	2	2	1	2	2	1	2	2	2	2	2	2	2	2	2	2	1
1	1	2	7	1	2	2	2	2	2	2	1	4	3	1	2	2	1	2	1	6	2	2	1	2	2	2	2	1	2	1	1	2	1	2	1	1	2	1	2	2	1	1	2	2	2	2	2	2	2
1	1	2	7	1	2	1	2	2	2	2	1	2	3	1	2	2	1	2	2	1	1	1	1	2	1	2	2	2	2	1	1	2	1	2	2	1	2	2	2	2	1	1	2	2	2	2	2	2	2
2	2	2	7	1	2	2	2	2	2	2	3	2	2	1	2	1	2	2	2	4	4	1	1	2	1	2	2	2	2	2	2	1	1	2	2	2	2	1	2	1	2	2	2	2	2	2	2	1	1
2	2	2	7	1	2	2	2	2	2	2	3	2	2	1	2	1	2	2	2	2	4	1	1	2	1	2	2	2	2	2	2	1	1	2	2	2	2	1	2	2	2	2	2	2	2	2	2	2	2
2	2	2	7	1	2	2	2	2	2	2	3	2	2	1	2	1	2	2	2	5	3	1	1	2	2	2	2	2	2	1	1	1	1	1	1	1	2	2	2	2	1	2	2	2	2	2	2	2	2
1	1	2	3	1	3	2	2	1	2	2	1	2	2	1	2	1	1	2	1	1	1	1	1	1	1	1	2	1	1	2	1	2	1	2	1	1	1	2	2	2	1	1	2	2	2	2	2	2	2
2	1	2	7	1	2	2	2	1	2	2	1	2	2	1	2	1	1	2	1	1	2	1	1	1	2	2	1	1	2	2	1	2	1	2	1	2	1	1	2	2	2	1	2	1	1	1	2	2	1
1	2	2	7	1	2	2	2	2	2	2	1	4	3	1	2	2	1	2	2	1	1	1	1	2	1	2	2	2	2	2	1	2	1	2	1	1	2	2	2	2	2	1	2	2	2	2	2	2	2
1	1	1	2	1	3	2	2	2	2	2	3	4	1	2	1	2	2	2	1	5	2	1	1	2	1	1	2	2	2	2	1	2	2	2	1	2	2	2	2	2	2	2	2	2	2	2	2	2	1
1	1	2	7	2	2	2	2	2	2	2	1	4	1	2	1	2	1	2	1	1	2	1	2	2	2	2	2	2	2	2	1	2	1	1	2	2	2	2	2	2	2	2	2	2	2	2	2	2	2
1	1	2	2	1	3	2	1	2	2	2	3	4	2	1	2	1	2	2	2	1	2	1	1	1	1	2	2	1	1	2	1	2	1	2	2	2	2	2	2	2	1	1	2	2	2	1	1	2	2
1	1	2	2	1	3	2	1	2	2	2	3	4	1	1	1	2	2	2	1	6	2	1	1	2	1	1	2	1	1	2	1	2	1	2	1	1	2	2	2	2	1	2	2	2	2	2	2	2	2
1	1	2	8	2	2	2	2	2	2	2	3	4	1	2	1	2	2	2	2	5	2	1	2	2	2	1	2	2	2	2	1	2	1	2	1	2	2	2	2	2	2	2	2	2	2	2	2	2	2
1	4	1	7	1	1	2	1	2	2	2	3	4	1	2	1	2	2	2	2	6	2	1	1	2	2	1	2	2	2	2	1	2	1	2	1	1	2	2	2	2	2	2	2	2	2	2	1	2	2
1	1	2	2	2	2	2	2	2	2	2	1	4	3	1	2	2	1	2	2	1	3	2	2	2	2	2	2	2	2	2	1	2	1	2	2	1	2	2	2	2	2	1	2	2	2	2	2	2	2
1	1	1	7	2	1	2	2	2	2	2	3	4	2	2	2	1	2	2	2	1	2	2	2	1	1	2	1	2	2	2	2	2	2	2	2	2	1	2	2	2	2	2	2	2	2	1	1	2	2
1	1	2	2	1	3	2	2	2	2	2	1	4	3	1	2	2	1	2	1	1	1	2	1	2	1	2	2	1	2	2	1	2	1	2	2	1	2	1	2	2	2	1	2	2	2	2	2	2	2
2	2	2	3	2	3	1	2	1	2	2	3	4	2	1	2	1	2	2	2	1	2	2	2	2	1	2	2	2	2	2	2	1	1	2	2	1	2	1	2	1	2	2	2	2	2	2	2	2	2
2	1	2	3	2	3	2	2	1	2	2	1	2	2	1	2	1	1	2	1	1	3	2	2	1	2	2	2	2	1	1	1	2	1	1	2	1	1	2	2	2	1	1	2	2	2	2	2	2	1
2	1	2	3	2	2	2	2	1	2	2	1	2	2	1	2	1	1	2	1	1	2	2	2	1	1	1	2	2	2	1	1	2	1	1	2	1	1	1	2	2	2	2	2	2	2	2	2	2	2
2	1	2	3	1	3	2	2	2	2	2	3	4	3	1	2	2	2	2	1	1	3	1	1	1	1	2	2	1	2	1	2	1	2	1	1	2	2	2	1	1	2	2	2	2	2	2	1	1	2
2	2	2	3	1	3	2	2	2	2	2	3	4	3	1	2	2	2	2	2	6	2	1	1	2	1	2	2	2	2	2	1	1	1	2	2	2	1	2	2	1	1	1	2	2	2	2	2	2	2
1	1	2	2	1	2	2	2	2	2	2	1	4	3	1	2	2	1	2	1	6	3	1	1	1	1	2	1	2	2	2	2	2	1	1	1	1	2	2	2	2	2	1	2	2	2	1	2	2	1
2	2	2	3	2	3	2	2	2	2	2	1	2	2	1	2	1	1	2	2	6	2	1	2	2	1	2	2	1	2	2	2	2	1	1	1	1	1	2	2	2	1	1	2	2	1	1	2	2	2
1	1	2	2	1	3	2	2	2	2	2	1	4	3	1	2	2	1	2	2	6	2	1	1	1	1	2	2	2	2	2	1	2	1	2	1	2	2	2	2	2	2	1	2	2	2	2	2	2	2
2	2	2	2	1	2	1	2	2	2	2	3	4	2	1	2	1	2	2	2	4	4	1	1	2	2	1	2	1	2	1	2	2	1	2	1	2	2	2	2	2	2	2	1	2	2	2	2	2	2
1	4	1	7	1	1	2	2	2	2	2	3	4	1	2	1	2	2	2	2	1	3	1	2	2	1	1	2	2	2	2	2	1	2	2	2	1	2	2	2	2	2	2	2	2	2	2	2	2	2
2	2	2	1	2	1	2	2	1	1	2	1	4	2	2	2	1	1	2	1	1	2	2	1	2	2	2	2	2	1	1	1	2	2	2	2	1	2	1	1	2	2	1	2	2	2	2	2	2	2
1	1	2	7	2	1	2	2	2	2	2	1	4	3	1	2	2	1	2	2	1	3	1	2	2	1	2	2	2	2	1	2	2	1	2	1	2	2	2	2	2	2	1	2	2	2	2	2	2	2
1	1	2	3	1	2	2	2	1	2	2	1	2	2	1	2	1	1	2	1	1	2	1	1	1	1	1	2	1	1	1	1	2	1	2	1	1	1	1	2	2	1	2	2	2	2	1	2	2	1
2	2	2	2	2	3	2	2	2	2	1	1	4	3	1	2	2	1	2	2	1	2	1	2	2	1	2	2	1	2	2	1	2	1	1	1	2	2	2	2	1	1	1	2	1	1	2	2	2	2
1	1	2	7	1	2	2	2	2	2	2	1	4	2	1	2	1	1	2	2	3	3	1	1	2	1	2	1	1	1	1	1	2	1	1	1	1	1	2	2	2	1	2	2	2	2	2	2	2	2
1	1	2	7	2	2	2	2	2	2	2	3	4	3	1	2	2	2	2	2	1	1	2	1	2	1	2	2	2	2	1	1	2	1	1	2	1	2	1	2	1	2	2	2	2	2	2	2	2	2
2	2	2	2	2	2	2	2	2	2	1	1	4	3	1	2	2	1	2	2	4	2	1	2	2	1	2	2	1	2	2	1	2	1	1	1	2	2	2	2	2	2	2	1	2	2	2	2	2	2
1	1	1	7	1	1	2	2	2	2	2	3	4	2	2	2	1	2	2	2	1	1	1	1	2	2	2	2	2	2	2	1	1	2	1	1	2	2	1	1	1	1	2	2	2	2	2	1	2	2
1	1	2	7	1	1	2	2	2	2	2	1	2	2	1	2	1	1	2	2	5	4	1	2	2	1	2	2	2	2	2	1	2	1	2	2	2	1	2	2	1	2	1	2	2	2	1	2	2	2
1	1	2	7	1	1	2	2	2	2	2	3	2	2	1	2	1	2	2	2	5	4	1	1	2	2	2	2	1	1	1	2	2	2	2	1	1	2	2	2	1	2	1	2	1	1	2	2	1	1
1	1	2	2	1	3	2	2	2	2	2	1	2	2	1	2	1	1	2	2	1	4	1	2	1	2	2	1	2	2	1	1	2	1	2	2	1	1	2	2	1	2	1	2	2	2	1	2	2	2
1	1	2	7	2	1	2	2	2	2	2	3	2	2	1	2	1	2	2	2	4	4	2	2	1	2	2	2	1	1	1	2	2	2	2	1	1	2	2	2	1	2	2	1	2	1	2	2	1	1
1	1	2	3	1	3	2	2	1	2	2	1	2	2	1	2	1	1	2	1	4	3	1	1	1	1	2	2	1	1	1	1	2	1	2	2	1	1	1	2	2	1	2	2	2	2	1	2	2	1
1	1	1	7	2	1	2	2	2	2	2	3	4	2	2	2	1	2	2	2	1	1	1	2	2	2	1	2	2	2	1	1	1	2	1	1	1	2	1	2	2	1	2	2	2	2	2	1	2	2
1	1	2	2	2	3	2	2	2	2	2	1	2	2	1	2	1	1	2	2	3	2	1	2	1	1	2	1	2	2	1	1	2	1	1	1	1	1	2	2	1	2	2	2	1	2	2	2	2	2
2	1	2	7	1	2	2	2	2	2	2	3	4	3	1	2	2	2	2	2	1	1	1	1	2	2	2	2	1	2	1	1	2	1	1	2	1	2	2	1	1	2	2	1	2	2	2	2	2	2
2	2	2	2	1	3	2	2	2	2	1	1	4	3	1	2	2	1	2	2	4	1	1	1	1	1	2	2	1	2	2	2	1	1	1	1	2	2	2	2	1	1	2	1	2	2	2	2	2	2
1	1	2	7	1	2	2	2	2	2	2	1	2	2	1	2	1	1	2	2	1	3	1	1	2	1	2	1	1	1	1	1	2	1	1	1	2	1	2	2	1	1	2	2	1	2	2	2	2	2
1	1	1	7	2	1	2	2	2	2	2	3	4	2	2	2	1	2	2	2	1	1	1	2	2	2	2	2	2	2	2	1	1	2	1	1	1	2	2	1	1	1	2	1	2	1	2	1	2	2
1	1	2	7	2	1	2	2	2	2	2	1	2	2	1	2	1	1	2	2	5	4	1	2	2	2	2	2	2	2	2	1	2	1	2	2	2	1	2	2	1	2	1	2	2	2	1	2	2	2
1	1	2	7	2	2	2	2	2	2	2	1	2	2	1	2	1	1	2	2	3	2	1	2	2	1	2	1	1	2	1	1	2	1	2	1	1	1	2	2	1	1	2	2	2	2	2	2	2	2
1	1	2	7	1	1	2	2	2	2	2	3	2	2	1	2	1	2	2	2	5	4	1	1	2	2	2	2	1	1	1	1	2	2	2	1	1	2	2	1	1	2	2	2	2	2	2	2	1	1
1	1	2	3	1	3	2	2	1	2	2	1	2	2	1	2	1	1	2	1	1	1	1	1	2	1	1	2	1	2	1	1	2	1	2	2	1	1	1	2	2	2	1	1	2	2	1	2	2	1
2	2	2	2	1	3	2	2	2	2	1	1	4	3	1	2	2	1	2	2	1	1	1	1	1	1	2	2	1	1	1	2	2	1	1	1	2	2	2	2	1	1	1	2	1	2	2	2	2	2
1	1	2	7	1	1	2	2	2	2	2	1	4	3	1	2	2	1	2	2	1	3	2	1	1	1	1	2	1	2	1	1	2	1	2	1	2	1	2	2	1	1	1	2	2	2	2	2	2	2
2	1	2	3	1	3	2	2	1	2	2	1	2	2	1	2	1	1	2	1	1	3	1	1	1	1	2	2	1	1	1	2	2	1	1	2	1	2	1	2	2	1	2	2	2	2	1	2	2	1
1	1	2	3	1	3	2	2	1	2	2	1	2	2	1	2	1	1	2	1	1	3	1	1	1	1	2	2	1	1	1	1	2	1	2	2	1	2	1	2	2	1	1	2	2	2	1	2	2	1
2	1	2	3	1	2	2	2	1	2	2	1	2	2	1	2	1	1	2	1	1	3	1	1	1	1	1	2	1	1	1	1	2	1	2	2	1	1	1	2	2	1	1	2	2	2	1	2	2	1
1	1	1	7	1	2	2	2	2	1	2	1	4	3	1	2	2	1	2	2	1	1	1	1	2	2	2	2	2	2	1	2	2	1	1	1	2	2	2	2	1	2	2	2	2	2	2	1	1	1
1	2	1	7	1	2	2	2	2	1	2	3	4	3	1	2	2	2	2	2	5	1	1	1	2	2	2	2	2	2	1	2	1	1	2	1	2	2	2	2	1	2	2	2	2	2	2	1	1	1
1	1	1	2	1	2	2	2	2	2	2	3	4	2	1	2	1	2	2	2	1	2	1	2	2	1	1	2	1	2	1	1	2	2	1	1	2	2	2	2	2	2	2	2	2	2	2	2	2	2
1	1	1	7	1	1	2	2	2	2	2	3	4	2	1	2	1	2	2	2	1	3	1	1	2	1	1	2	1	2	1	1	2	2	1	1	2	2	2	2	2	2	2	2	1	2	2	2	2	2
1	1	2	7	1	2	2	2	2	2	2	3	4	3	1	2	2	2	2	2	5	3	2	1	2	2	2	2	1	1	1	1	2	1	1	2	2	2	2	1	2	2	2	2	1	1	2	1	1	1
2	1	2	2	1	3	2	2	2	2	2	3	4	2	1	2	1	2	2	2	1	3	1	1	2	2	1	2	1	1	1	1	2	1	2	1	2	2	1	1	2	2	2	2	2	2	2	2	2	2
1	1	2	7	2	1	2	2	2	2	2	1	4	3	1	2	2	1	2	2	1	3	2	1	2	1	1	2	1	2	2	1	2	1	2	1	2	2	2	2	1	2	1	1	2	2	2	2	2	2
1	1	2	2	2	3	2	2	2	2	2	3	4	3	1	2	2	2	2	2	1	1	2	1	2	1	2	2	2	2	1	1	2	1	1	2	1	2	2	1	2	2	2	2	2	2	2	2	2	2
2	2	2	2	1	3	2	2	2	2	1	1	4	3	1	2	2	1	2	2	1	2	1	1	2	1	2	2	1	2	1	2	1	1	2	1	2	2	2	2	1	1	1	2	2	1	2	2	2	2
1	1	2	3	2	3	2	2	1	2	2	1	2	2	1	2	1	1	2	1	1	3	1	2	1	1	2	1	1	1	1	2	1	1	2	1	1	2	1	2	2	1	2	2	2	2	1	2	2	1
2	2	2	8	1	2	2	2	2	2	2	1	4	1	1	1	2	1	2	2	5	2	1	1	2	1	2	2	1	2	1	1	2	1	1	2	2	2	2	1	1	2	1	2	1	2	1	2	2	2
1	1	2	7	2	2	2	2	2	2	2	3	4	3	1	2	2	2	2	2	5	3	2	1	2	2	2	2	2	1	1	1	2	1	1	2	2	2	2	1	1	2	2	2	2	1	2	1	1	1
1	1	1	8	2	1	2	2	2	2	2	1	4	2	2	2	1	1	2	2	1	3	2	1	2	1	2	2	2	2	1	1	1	1	1	1	2	1	2	2	2	2	2	2	2	2	2	2	2	2
2	1	2	8	2	1	2	2	2	2	2	1	4	3	1	2	2	1	2	2	1	1	2	2	2	2	2	2	2	2	2	2	1	1	2	1	1	2	2	2	2	2	1	2	2	2	2	2	2	2
2	1	2	8	2	1	2	2	2	2	2	1	4	3	1	2	2	1	2	2	1	1	2	2	2	2	2	2	2	2	2	2	2	1	2	1	1	2	2	2	2	2	1	2	2	2	2	2	2	2
2	2	2	2	2	3	2	2	2	2	1	1	4	3	1	2	2	1	2	2	1	1	1	2	1	1	2	2	1	1	1	1	2	1	1	1	1	2	2	2	1	2	1	2	2	1	2	2	2	2
1	1	2	7	2	1	2	2	2	2	2	1	4	3	1	2	2	1	2	2	1	2	2	1	2	1	1	2	1	2	2	1	2	1	2	1	2	2	2	2	1	1	1	2	2	2	2	2	2	2
1	1	2	2	1	3	2	2	2	2	2	3	4	3	1	2	2	2	2	2	5	3	2	1	2	2	2	2	1	1	1	1	2	1	1	2	2	2	2	1	1	2	2	2	1	1	2	1	1	1
1	1	1	7	1	2	2	2	2	1	2	3	4	3	1	2	2	2	2	2	5	1	1	1	2	2	2	2	2	2	1	2	1	1	1	1	2	2	2	2	1	1	2	2	2	2	2	1	2	1
1	1	2	2	1	3	2	2	1	2	2	1	2	3	1	2	2	1	2	2	1	1	1	1	2	1	2	2	2	1	1	2	2	1	2	1	2	2	1	1	2	2	1	2	2	2	2	2	2	2
2	2	2	7	1	1	1	2	2	2	2	1	2	3	1	2	2	1	2	2	1	1	1	2	2	2	2	2	2	2	2	1	2	1	1	1	1	2	1	2	1	1	2	2	2	2	2	2	2	2
2	2	2	7	1	1	1	2	2	2	2	1	2	3	1	2	2	1	2	2	1	2	1	2	1	2	1	2	2	2	2	1	2	1	2	1	1	2	1	2	2	2	1	2	1	2	2	2	2	2
1	1	1	7	1	2	2	2	2	1	2	3	4	3	1	2	2	2	2	2	5	1	1	1	2	2	2	2	2	2	1	2	1	1	1	1	2	2	2	2	1	1	2	2	2	2	2	1	1	1
1	1	2	3	1	3	2	2	1	2	2	1	2	2	1	2	1	1	2	1	1	3	1	1	1	1	2	2	1	1	1	1	2	1	2	2	1	1	1	2	2	1	2	2	2	2	1	2	2	1
2	2	2	8	1	2	2	2	2	2	2	1	4	1	1	1	2	1	2	2	5	2	1	1	2	1	2	2	1	2	1	1	2	1	1	2	2	2	2	1	1	2	2	2	2	1	1	2	2	2
1	2	2	2	1	3	2	2	2	1	2	1	4	3	1	2	2	1	2	2	2	1	1	1	1	1	1	2	2	2	1	1	1	1	1	1	2	2	2	2	2	2	1	2	2	2	2	2	2	2
2	1	1	8	2	1	2	2	2	2	2	1	4	2	2	2	1	1	2	2	5	2	2	1	2	2	1	2	2	1	1	1	1	1	1	1	1	2	2	2	2	2	2	2	2	2	2	2	2	2
2	1	2	8	2	1	2	2	2	2	2	1	4	3	1	2	2	1	2	2	1	1	2	2	2	2	1	2	2	2	2	2	2	1	2	1	1	2	2	2	2	2	1	2	2	2	2	2	2	2
2	2	2	8	1	2	2	2	2	2	2	1	4	1	1	1	2	1	2	2	5	2	1	1	2	1	2	2	1	2	1	2	2	1	2	2	2	2	2	1	2	2	1	2	2	1	2	2	2	2
1	1	2	2	1	3	2	2	1	2	2	1	2	3	1	2	2	1	2	2	1	2	1	1	2	2	1	2	1	1	1	2	2	1	2	1	2	2	1	1	2	2	1	2	2	2	2	2	2	2
1	1	2	8	1	1	2	2	2	2	2	1	4	2	2	2	1	1	2	2	1	2	1	1	1	1	2	2	2	2	2	1	1	1	1	1	2	1	2	2	2	2	2	2	2	2	2	2	2	2
1	1	2	2	1	2	2	2	2	2	2	3	4	1	1	1	2	2	2	2	1	1	1	1	1	2	1	2	1	2	2	1	2	1	1	1	1	2	2	1	1	1	1	2	1	2	1	2	2	2
2	2	2	2	2	3	2	2	2	2	1	1	4	3	1	2	2	1	2	2	1	2	1	2	2	1	2	2	1	1	2	1	2	1	1	1	2	2	2	2	1	1	2	2	2	2	2	2	2	2
1	1	2	7	1	2	2	2	2	2	2	1	2	2	1	2	1	1	2	2	3	3	1	1	2	1	2	1	1	1	1	1	2	1	1	1	1	1	2	2	1	1	2	2	2	2	2	2	2	2
1	1	2	7	2	1	2	2	2	2	2	3	4	3	1	2	2	2	2	2	1	1	2	1	2	1	2	2	2	2	1	1	2	1	1	1	2	2	2	2	2	2	1	2	2	2	2	2	2	2
1	1	2	2	1	3	2	2	1	2	2	1	2	3	1	2	2	1	2	2	1	1	1	2	2	1	1	2	2	1	1	2	2	1	2	1	2	2	1	1	2	2	2	2	2	2	2	2	2	2
1	1	1	2	2	2	2	2	2	2	2	3	4	2	1	2	1	2	2	2	1	2	1	2	2	1	1	2	1	2	1	1	2	2	1	1	2	2	2	2	2	2	2	2	2	2	2	2	2	2
1	1	2	2	1	2	2	2	2	2	2	3	4	1	1	1	2	2	2	2	1	1	1	1	1	2	1	2	1	2	2	1	2	1	1	1	1	2	2	2	1	1	1	2	1	2	1	2	2	2
2	1	2	8	2	1	2	2	2	2	2	1	4	3	1	2	2	1	2	2	1	1	2	2	2	2	2	2	2	2	2	2	2	1	2	1	1	2	2	2	2	2	1	2	2	2	2	2	2	2
1	1	2	7	2	1	2	2	2	2	2	3	4	3	1	2	2	2	2	2	1	3	2	2	2	1	1	2	2	1	1	2	2	1	2	1	2	2	1	1	1	2	2	2	1	2	2	2	2	2
1	2	2	2	1	3	2	2	2	2	2	3	2	2	1	2	1	2	2	2	1	2	1	1	2	1	1	2	2	2	2	1	1	1	1	2	2	1	2	2	2	2	2	2	2	2	2	2	2	2
1	1	2	2	1	3	2	2	2	2	2	3	4	1	1	1	2	2	2	2	1	1	1	1	2	1	2	2	1	2	2	1	2	1	1	1	1	2	2	2	1	1	2	2	1	2	1	2	2	2
2	1	2	1	2	1	2	2	1	2	2	1	2	3	1	2	2	1	2	2	1	1	2	1	2	1	2	2	2	2	1	2	2	1	1	1	1	2	2	2	2	2	2	2	2	2	1	2	2	2
2	1	2	2	1	3	2	2	2	2	2	3	4	2	1	2	1	2	2	2	2	2	1	2	2	1	1	2	1	1	2	2	2	1	2	1	2	2	1	1	2	2	1	2	2	1	2	1	2	2
1	1	1	1	1	2	2	1	2	2	2	3	4	2	1	2	1	2	2	2	1	2	1	1	2	2	1	2	2	2	2	1	2	2	1	1	1	2	2	2	1	1	2	1	2	2	1	1	2	2
2	2	2	2	1	3	2	2	2	2	1	1	4	3	1	2	2	1	2	2	4	2	1	2	2	1	2	2	1	2	1	1	2	1	1	1	2	2	2	2	1	1	2	2	2	1	2	2	2	2
1	1	2	1	1	2	2	2	1	1	2	1	4	2	2	2	1	1	2	1	5	2	1	1	2	1	2	2	1	2	2	1	2	1	1	1	1	2	2	2	2	1	2	2	2	2	1	2	1	2
1	1	2	2	1	3	2	2	2	2	2	3	4	2	1	2	1	2	2	2	1	2	1	1	2	2	1	2	1	1	1	1	2	1	2	1	2	2	1	1	2	2	2	2	2	2	2	2	2	2
1	1	2	2	1	3	2	2	2	2	2	3	4	2	1	2	1	2	2	2	1	2	1	1	2	2	1	2	1	1	1	1	2	1	2	1	2	2	1	1	2	2	2	2	2	2	2	2	2	2
2	1	2	8	2	1	2	2	2	2	2	1	4	3	1	2	2	1	2	2	1	1	2	2	2	2	2	2	2	2	2	2	2	1	2	1	1	2	2	2	2	2	1	2	2	2	2	2	2	2
1	2	2	7	2	1	2	2	2	2	2	3	4	3	1	2	2	2	2	2	1	2	2	2	2	1	1	2	2	1	1	2	2	1	2	1	2	2	1	1	2	2	2	2	1	2	2	2	2	2
2	1	2	1	1	1	2	2	1	2	2	1	2	3	1	2	2	1	2	2	1	3	1	1	2	1	2	2	2	2	1	2	2	1	1	1	1	2	2	2	2	2	2	2	2	2	1	2	2	2
1	2	2	2	2	3	2	2	2	2	2	3	2	2	1	2	1	2	2	2	1	3	1	2	2	1	1	2	2	2	2	1	1	1	1	1	2	1	2	2	2	2	2	2	2	2	2	2	2	2
2	1	1	7	2	1	2	2	2	2	2	1	4	3	1	2	2	1	2	2	1	1	2	2	2	1	1	2	2	2	1	2	2	1	1	1	2	2	2	2	2	2	2	2	2	2	2	2	2	2
1	1	2	1	1	2	2	2	1	1	2	1	4	2	2	2	1	1	2	1	1	3	1	1	2	1	2	2	1	2	2	1	2	1	2	1	1	2	2	2	2	1	1	2	2	2	1	2	1	2
1	1	1	1	1	2	2	1	2	2	2	3	4	2	1	2	1	2	2	2	1	2	1	1	2	1	1	2	2	2	1	1	2	2	1	1	1	1	2	2	1	1	2	1	2	2	1	1	2	2
2	1	2	7	2	1	2	2	2	2	2	1	4	3	1	2	2	1	2	2	1	1	1	2	2	1	1	2	2	2	1	2	2	1	2	1	1	2	2	2	2	1	1	2	2	2	2	2	2	2
2	1	2	7	2	1	2	2	2	2	2	3	4	3	1	2	2	2	2	2	1	2	2	2	2	1	1	2	2	1	1	2	2	1	2	1	2	2	1	1	1	2	2	2	1	2	2	2	2	2
2	1	2	8	1	1	2	2	2	2	2	1	4	2	2	2	1	1	2	2	4	2	2	1	2	2	1	2	2	1	1	1	1	1	1	1	1	2	2	2	2	2	2	2	2	2	2	2	2	2
1	1	2	7	2	1	2	2	2	2	2	3	2	2	1	2	1	2	2	2	1	2	2	2	2	1	1	1	2	2	1	1	2	1	1	2	2	1	2	2	2	2	2	2	2	2	2	2	2	2
1	1	2	2	1	3	2	2	1	1	2	1	4	2	2	2	1	1	2	1	5	1	1	1	1	1	2	2	2	2	2	1	1	1	2	1	1	2	2	2	2	2	1	2	2	2	1	2	1	2
2	1	2	7	1	1	2	2	2	2	2	1	4	3	1	2	2	1	2	2	1	1	1	2	2	1	1	2	2	2	1	2	2	1	2	1	1	2	2	2	2	1	1	2	2	2	2	2	2	2
2	2	2	1	1	2	2	2	2	2	2	3	4	3	1	2	2	2	2	2	1	1	2	1	2	1	1	2	2	2	2	1	2	2	2	1	2	2	2	2	2	2	2	2	2	2	2	2	2	2
2	1	2	8	2	1	2	2	2	2	2	1	4	2	2	2	1	1	2	2	5	2	1	2	2	2	1	2	2	1	1	1	1	1	1	1	1	2	2	2	2	2	2	2	2	2	2	2	2	2
2	1	2	7	1	1	2	2	2	2	2	3	4	2	1	2	1	2	2	2	2	2	1	1	2	1	1	2	1	1	2	2	2	1	2	1	2	2	1	1	2	2	1	2	2	1	2	1	2	2
1	1	2	7	2	1	2	2	2	2	2	3	2	2	1	2	1	2	2	2	1	3	2	2	2	1	1	1	2	2	1	1	2	1	1	2	2	1	2	2	1	2	2	2	2	2	2	2	2	2
2	1	2	7	2	1	2	2	2	2	2	1	4	3	1	2	2	1	2	2	1	1	1	2	2	1	1	2	2	2	1	2	2	1	2	1	1	2	2	2	2	1	1	2	2	2	2	2	2	2
2	1	2	1	2	1	2	2	1	2	2	1	2	3	1	2	2	1	2	2	1	2	2	1	2	1	2	2	2	2	2	2	2	1	1	2	1	2	2	2	2	2	2	2	2	2	1	2	2	2
2	1	1	8	2	1	2	2	2	2	2	1	4	2	2	2	1	1	2	2	5	2	2	1	2	2	1	2	2	1	1	1	1	1	1	1	1	2	2	2	2	2	2	2	2	2	2	2	2	2
1	1	2	2	1	3	1	1	2	2	2	3	4	2	2	2	1	2	2	1	1	1	2	1	2	1	2	2	1	2	1	1	2	1	1	2	1	2	1	2	1	2	2	2	2	2	2	2	2	1
2	1	2	8	2	1	2	2	2	2	2	1	4	3	1	2	2	1	2	2	1	1	2	2	2	2	2	2	2	2	2	2	2	1	2	1	1	2	2	2	2	2	1	2	2	2	2	2	2	2
2	1	2	7	2	2	2	2	2	2	2	1	2	2	1	2	1	1	2	2	1	2	2	2	2	1	2	2	2	1	1	2	2	1	1	1	1	1	2	1	2	1	2	2	2	2	2	2	2	2
2	1	2	7	2	1	2	2	2	2	2	1	4	3	1	2	2	1	2	2	1	2	2	2	2	1	1	2	2	2	1	2	2	1	1	1	2	2	2	2	2	2	2	2	2	2	2	2	2	2
1	1	2	7	2	1	2	2	2	2	2	3	2	2	1	2	1	2	2	2	1	2	2	2	2	1	1	1	2	2	1	1	2	1	1	2	2	2	2	2	2	2	2	2	2	2	2	2	2	2
2	1	2	7	1	1	1	2	2	2	2	1	2	3	1	2	2	1	2	2	4	1	1	1	2	2	2	2	1	2	1	1	2	1	1	1	2	2	2	2	2	2	1	2	1	2	1	2	2	2
2	2	2	1	1	2	2	2	1	2	2	3	2	2	1	2	1	2	2	2	1	2	1	2	2	2	1	1	2	2	2	2	2	1	2	1	2	1	2	2	2	2	2	2	2	2	2	2	2	2
2	2	2	1	1	1	2	2	1	2	2	3	2	2	1	2	1	2	2	2	1	3	1	1	2	2	1	2	2	2	2	2	2	1	1	1	1	1	2	2	2	2	2	2	2	2	2	2	2	1
1	1	2	7	1	2	2	2	2	2	2	3	4	2	1	2	1	2	2	2	1	2	2	1	2	2	2	2	1	2	2	1	2	1	2	1	1	2	2	2	1	2	2	2	2	2	2	2	2	1
1	1	2	1	1	2	2	2	1	2	2	1	2	3	1	2	2	1	2	2	1	1	2	1	2	2	2	2	1	1	1	1	2	1	1	1	1	2	2	1	1	2	2	2	2	2	2	2	2	2
2	1	2	7	1	2	2	2	2	2	2	1	4	3	1	2	2	1	2	1	5	2	1	1	2	1	2	2	2	1	1	2	2	2	2	1	1	2	2	2	2	2	2	2	2	2	2	2	2	1
1	1	2	8	1	2	2	2	2	2	2	3	4	1	1	1	2	2	2	2	1	3	1	1	2	1	2	2	1	1	1	1	2	1	1	1	1	2	2	2	1	1	2	2	2	2	2	2	2	2
1	1	2	7	1	1	2	2	2	1	2	3	4	2	1	2	1	2	2	2	5	1	1	1	2	1	1	2	1	1	1	1	2	1	2	1	1	2	1	2	2	1	2	2	2	2	1	1	1	1
1	1	2	2	1	3	1	2	2	2	2	3	4	2	1	2	1	2	2	2	5	3	2	1	2	2	2	2	2	2	1	2	2	1	2	1	2	2	1	2	2	2	2	2	2	2	2	2	2	1
1	1	2	7	1	2	2	2	2	2	2	3	4	3	1	2	2	2	2	2	5	3	2	1	2	2	2	2	1	1	1	1	2	1	1	2	2	2	2	1	1	2	2	2	2	1	2	1	1	1
1	1	2	7	1	2	2	2	2	2	2	3	4	3	1	2	2	2	2	1	5	3	1	1	2	2	2	2	1	1	2	1	2	1	1	2	2	2	2	2	2	2	2	2	2	2	2	2	2	2
1	1	2	8	2	2	2	2	2	2	2	1	2	2	1	2	1	1	2	2	4	3	2	1	1	1	2	2	1	2	1	1	2	1	2	2	2	2	2	2	1	1	2	2	2	2	2	2	2	2
1	1	1	7	2	1	2	2	2	2	2	3	4	2	2	2	1	2	2	2	1	2	1	2	2	2	2	2	2	2	2	1	2	2	1	1	1	2	1	2	1	1	2	2	2	2	2	1	2	2
1	2	2	7	2	1	2	2	2	2	2	2	4	3	1	2	2	2	1	2	1	2	1	2	2	1	2	2	2	2	1	1	2	1	2	2	1	2	1	2	1	2	2	2	2	2	2	2	2	1
1	1	1	8	1	1	2	2	2	2	2	3	4	2	2	2	1	2	2	2	1	1	1	1	2	2	2	2	2	2	2	2	2	2	2	1	2	2	2	2	2	2	1	2	2	1	2	2	2	2
2	2	2	8	1	2	2	2	2	1	2	3	4	3	1	2	2	2	2	2	5	2	1	1	2	2	2	2	1	2	1	1	1	1	2	1	2	2	2	2	2	1	2	2	2	2	2	1	1	1
1	1	2	7	2	2	2	2	2	2	2	3	4	3	1	2	2	2	2	2	5	3	2	1	2	2	2	2	1	1	1	1	2	1	1	2	2	2	2	1	1	2	2	2	2	1	2	1	1	1
1	1	2	8	1	1	2	2	2	2	2	1	4	2	2	2	1	1	2	2	1	1	1	1	2	2	2	2	2	1	1	1	2	1	1	1	2	2	2	2	2	1	2	1	2	2	1	2	2	2
1	1	2	8	2	1	2	2	2	2	2	1	4	2	2	2	1	1	2	2	1	2	2	2	1	1	1	2	2	2	1	2	2	2	2	1	1	1	1	1	2	2	2	2	2	2	2	2	2	2
2	1	2	7	2	2	2	2	2	2	2	1	4	3	1	2	2	1	2	1	1	2	1	2	2	1	1	2	2	2	1	2	2	1	2	1	1	2	2	2	2	1	2	2	2	2	2	2	2	1
1	1	2	2	1	3	2	2	2	2	2	3	4	2	1	2	1	2	2	2	1	2	1	1	2	2	1	2	1	1	1	1	2	1	2	1	2	2	1	1	2	2	2	2	2	2	2	2	2	2
2	1	2	7	1	1	1	2	2	2	2	1	2	3	1	2	2	1	2	2	4	2	1	1	2	1	2	2	1	2	1	1	2	1	1	1	1	2	2	2	2	2	2	2	2	2	1	2	2	2
1	1	2	7	1	1	2	2	2	2	2	3	4	3	1	2	2	2	2	1	5	2	2	1	2	2	2	2	1	1	1	2	1	2	2	1	2	2	2	1	1	2	2	2	2	2	2	2	2	2
1	1	2	1	1	1	2	2	1	2	2	3	2	3	1	2	2	2	2	2	1	1	2	1	2	1	2	2	2	2	1	1	2	2	1	1	1	2	1	1	1	2	2	2	2	2	2	2	2	2
1	1	2	7	1	1	2	2	2	2	2	1	4	3	1	2	2	1	2	2	1	2	1	2	2	1	2	2	2	2	2	1	2	1	1	1	2	2	2	1	2	2	1	2	2	2	2	2	2	2
2	2	2	7	2	1	2	2	2	2	2	3	4	2	1	2	1	2	2	2	1	4	1	2	2	2	2	2	2	2	2	1	1	1	1	1	1	2	2	2	1	2	2	2	2	2	2	2	2	1
1	1	2	7	1	1	2	2	2	2	2	1	2	2	1	2	1	1	2	2	4	2	1	1	1	1	2	2	1	2	1	1	2	1	2	2	1	2	2	2	2	1	1	2	2	2	2	2	2	1
1	1	2	8	1	2	2	2	2	2	2	1	2	2	1	2	1	1	2	2	4	2	1	1	1	1	2	2	2	2	1	1	2	1	2	1	2	2	2	2	1	1	1	2	2	2	2	2	2	2
2	2	2	2	1	3	2	2	2	2	2	3	2	2	1	2	1	2	2	2	1	2	1	1	2	2	2	2	2	2	2	1	2	1	2	2	2	2	2	2	2	2	2	1	2	1	2	2	2	2
1	1	2	2	2	3	2	2	2	2	1	1	4	3	1	2	2	1	2	2	5	3	1	2	1	2	2	2	2	2	1	2	1	1	2	2	2	2	2	2	2	2	1	2	2	2	1	2	2	2
2	1	2	7	1	1	2	2	2	2	2	3	4	2	2	2	1	2	2	2	1	3	1	1	1	1	2	2	1	2	1	2	2	1	2	2	2	2	2	2	2	2	2	2	1	2	1	2	2	2
1	1	1	7	2	1	2	2	2	2	2	3	4	2	2	2	1	2	2	2	1	1	1	2	2	2	2	2	2	2	2	1	1	2	1	1	2	2	1	1	1	1	2	2	2	2	2	2	2	2
2	2	2	8	1	1	2	2	2	2	2	3	4	3	1	2	2	2	2	1	5	1	1	1	2	2	2	2	1	2	1	1	1	1	2	2	1	2	1	2	2	2	2	2	2	2	2	2	2	2
1	1	2	8	1	2	2	2	2	1	2	3	4	2	1	2	1	2	2	2	4	1	1	1	2	2	1	2	1	1	2	1	2	1	1	1	1	2	2	2	2	1	2	2	2	2	2	1	2	1
1	1	2	8	2	1	2	2	2	2	2	1	4	2	2	2	1	1	2	2	1	2	2	2	2	1	1	2	2	2	1	2	2	2	2	1	1	1	1	1	2	2	2	2	2	2	2	2	2	2
2	1	2	7	2	2	2	2	2	2	2	1	2	2	1	2	1	1	2	2	1	3	2	2	2	1	2	2	2	1	1	2	2	1	1	1	1	1	2	1	2	2	2	2	2	2	2	2	2	2
2	2	2	7	1	2	2	2	2	2	2	1	2	2	1	2	1	1	2	2	1	2	2	1	2	2	2	1	2	2	2	1	2	1	2	2	1	2	2	2	1	2	1	1	2	2	2	1	2	2
2	2	2	7	1	2	2	2	2	2	2	1	4	3	1	2	2	1	2	2	1	3	1	2	2	2	2	2	2	2	1	1	2	1	2	2	2	2	2	1	2	1	2	2	2	2	2	2	2	2
1	1	1	7	2	2	2	2	2	2	2	1	2	2	1	2	1	1	2	2	5	2	2	1	2	1	2	2	1	2	1	2	2	1	1	2	2	2	2	2	2	2	1	2	2	2	2	2	2	2
2	2	2	7	2	1	2	2	2	2	2	3	4	2	2	2	1	2	2	2	4	1	2	1	2	1	2	2	2	2	1	2	2	2	2	1	2	2	2	2	2	2	2	2	2	2	2	2	2	2
1	1	2	8	2	2	2	2	2	2	2	3	4	2	1	2	1	2	2	2	1	2	2	2	2	2	2	2	1	2	2	1	2	1	2	1	1	2	2	2	1	2	2	2	2	2	2	2	2	1
1	1	2	8	1	1	2	2	2	2	2	3	4	3	1	2	2	2	2	1	5	2	1	1	2	2	2	2	1	1	1	2	1	2	2	1	2	2	2	1	1	2	2	2	2	2	2	2	2	2
2	1	2	7	2	2	2	2	2	2	2	1	4	2	1	2	1	1	2	2	1	2	2	2	2	1	1	2	2	1	1	1	2	1	1	1	1	1	2	1	2	2	1	2	2	2	2	2	2	2
1	1	2	7	1	2	1	2	2	2	2	1	2	3	1	2	2	1	2	2	1	1	1	1	2	1	2	2	2	2	1	1	2	1	2	2	1	2	2	2	2	1	1	2	2	2	2	2	2	2
1	1	2	3	1	3	2	2	1	2	2	1	2	2	1	2	1	1	2	1	1	1	1	1	1	1	1	2	1	1	2	1	2	1	2	1	1	1	2	2	2	1	1	2	2	2	2	2	2	2
1	1	2	7	2	2	2	2	2	2	2	3	4	1	2	1	2	2	2	1	1	2	1	2	2	2	2	2	2	2	2	1	2	1	1	2	2	2	2	2	2	2	2	2	2	2	2	2	2	2
1	1	1	7	2	2	2	2	2	1	2	3	4	3	1	2	2	2	2	2	5	3	2	1	2	2	2	2	2	1	1	2	2	1	2	2	2	2	2	2	2	2	2	2	2	2	2	1	2	1
1	1	2	7	2	2	2	2	2	2	2	3	4	1	1	1	2	2	2	2	1	2	2	2	1	2	2	2	2	2	2	1	1	1	2	1	1	2	2	2	2	1	2	2	2	2	2	2	2	2
1	1	2	7	1	2	2	2	2	2	2	1	4	3	1	2	2	1	2	1	6	2	2	1	2	2	2	2	1	2	1	1	2	1	2	1	1	2	1	2	2	1	1	2	2	2	2	2	2	2
2	2	2	7	1	2	2	2	2	2	2	3	2	2	1	2	1	2	2	2	4	4	1	1	2	1	2	2	2	2	2	2	1	1	2	2	2	2	1	2	1	2	2	2	2	2	2	2	1	1
2	1	2	2	2	3	1	1	2	2	2	3	4	2	2	2	1	2	2	1	1	2	2	1	2	1	2	2	1	2	1	2	1	1	1	2	1	2	1	2	1	2	2	2	2	2	2	2	2	1
2	1	2	7	2	2	2	2	2	2	2	1	2	2	1	2	1	1	2	2	1	3	2	2	2	1	1	2	2	1	1	2	2	1	1	1	1	1	2	1	2	2	2	2	2	2	2	2	2	2
1	1	1	8	2	1	2	2	2	2	2	3	4	3	1	2	2	2	2	2	5	4	1	2	2	2	2	2	2	2	1	1	2	1	1	2	2	2	2	1	1	2	2	2	2	2	2	2	2	2
1	1	2	8	1	2	2	2	2	2	2	3	4	2	1	2	1	2	2	1	5	2	1	1	2	1	1	2	1	2	1	2	2	1	2	2	2	2	2	2	1	2	2	2	2	2	2	2	1	2
2	1	2	7	1	2	2	2	2	2	2	3	4	2	1	2	1	2	2	2	5	2	1	1	2	1	2	2	1	1	1	1	2	1	1	2	1	2	2	2	2	2	2	2	2	2	2	2	2	2
2	2	2	2	1	3	2	2	2	1	2	1	4	3	1	2	2	1	2	2	2	2	1	1	2	1	1	2	2	2	1	1	2	1	1	1	2	2	2	2	2	2	1	2	2	2	2	2	2	2
1	1	2	7	2	1	2	2	2	1	2	3	4	2	1	2	1	2	2	2	1	1	2	1	2	1	1	2	1	1	1	1	2	1	1	1	1	2	1	2	2	1	2	2	2	2	1	1	1	1
1	1	1	8	1	1	2	2	2	2	2	3	4	1	2	1	2	2	2	2	1	3	1	1	2	1	1	2	2	2	2	1	2	2	2	1	2	2	2	2	2	2	2	2	2	2	2	2	2	1
2	1	2	2	1	3	2	2	2	2	2	3	4	2	1	2	1	2	2	2	2	2	1	2	2	1	1	2	1	1	2	2	2	1	2	1	2	2	1	1	2	2	1	2	2	1	2	1	2	2
2	2	2	7	1	2	2	2	2	2	2	3	4	3	1	2	2	2	2	2	1	1	1	1	2	1	1	2	2	2	2	1	2	2	2	1	2	2	2	2	2	2	2	2	2	2	2	2	2	2
1	1	1	7	2	2	2	2	2	1	2	3	4	3	1	2	2	2	2	2	5	3	2	1	2	2	2	2	2	1	1	2	2	1	2	2	2	2	2	2	2	2	2	2	2	2	2	1	2	1
2	2	2	8	1	2	2	2	2	1	2	3	4	3	1	2	2	2	2	2	5	2	1	1	2	2	2	2	2	2	1	2	1	1	2	2	2	2	2	2	2	1	2	2	2	2	2	1	1	1
1	1	1	7	2	2	2	2	2	2	2	1	2	2	1	2	1	1	2	2	1	1	2	2	1	1	2	2	1	2	1	2	2	1	1	2	2	2	2	2	2	2	1	2	2	2	2	2	2	2
1	1	1	7	2	2	2	2	2	2	2	3	4	1	2	1	2	2	2	2	5	2	2	2	2	1	2	2	2	2	2	1	2	1	2	1	2	2	2	2	2	2	2	2	2	2	2	2	2	1
2	2	2	2	1	3	1	2	2	2	2	3	4	3	1	2	2	2	2	2	1	2	1	1	2	2	2	2	1	1	2	2	2	1	1	2	1	2	2	2	1	2	2	2	2	2	2	2	2	1
2	2	2	2	1	3	2	2	2	1	2	1	4	3	1	2	2	1	2	2	2	3	1	1	2	1	1	2	2	2	1	2	1	1	1	1	2	2	2	2	2	2	2	2	2	2	2	2	2	2
1	1	1	2	1	3	2	2	2	2	2	3	4	2	1	2	1	2	2	2	1	2	1	1	1	1	1	2	2	2	1	1	1	2	2	1	1	2	1	1	1	1	1	1	1	1	1	1	1	1
1	1	1	1	1	2	2	1	2	2	2	3	4	2	1	2	1	2	2	2	1	2	1	1	2	1	1	2	2	2	1	1	2	2	1	1	1	1	2	2	1	1	2	1	2	2	2	1	2	2
1	1	2	2	2	3	1	1	2	2	2	3	4	2	2	2	1	2	2	1	1	1	2	1	2	1	2	2	1	2	1	1	2	1	1	2	1	2	1	2	1	2	2	2	2	2	2	2	2	1
1	2	2	7	2	2	2	2	2	2	2	2	4	3	1	2	2	2	1	2	1	2	2	2	2	1	2	2	2	2	1	1	2	1	2	2	1	2	1	2	1	2	2	2	2	2	2	2	2	1
1	1	1	8	1	2	2	2	2	2	2	3	4	3	1	2	2	2	2	1	5	2	1	1	2	1	2	2	1	1	2	1	1	1	1	2	2	2	2	2	2	2	2	2	2	2	2	2	2	2
1	1	2	7	1	1	2	2	2	2	2	1	4	3	1	2	2	1	2	2	1	3	1	2	2	1	2	2	2	2	1	1	2	1	2	1	1	2	2	2	2	2	1	2	2	2	2	2	2	2
2	2	2	8	1	1	2	2	2	2	2	3	4	3	1	2	2	2	2	1	5	1	1	1	2	2	2	2	1	2	1	1	2	1	2	2	1	2	1	2	2	2	2	2	1	2	2	2	2	2
2	1	2	7	1	2	2	2	2	2	2	3	4	2	1	2	1	2	2	2	4	2	1	1	2	1	2	2	1	1	1	2	2	1	1	2	1	2	1	2	2	2	2	2	2	2	2	2	2	2
2	2	2	8	1	2	2	2	2	2	2	3	4	3	1	2	2	2	2	2	1	3	1	1	1	1	2	2	2	2	1	2	2	1	1	1	2	2	2	1	2	1	1	2	2	2	1	2	2	2
2	1	2	7	1	1	2	2	2	2	2	1	4	3	1	2	2	1	2	1	5	2	1	1	2	1	2	2	2	2	2	2	2	2	2	2	1	2	1	2	1	2	1	2	2	1	2	2	2	2
1	1	2	4	1	2	2	2	2	2	2	3	4	2	2	2	1	2	2	1	5	4	1	1	2	1	1	2	2	2	2	2	2	1	1	2	2	2	1	2	2	1	2	2	2	2	2	2	2	2
1	1	1	8	1	1	2	2	2	2	2	3	4	2	2	2	1	2	2	2	1	1	1	1	1	2	2	2	2	2	1	2	2	2	2	1	2	2	2	2	2	2	1	2	2	1	2	2	2	2
1	2	2	7	2	3	2	2	2	2	2	3	4	3	1	2	2	2	2	1	1	1	1	2	2	2	2	2	1	1	2	1	2	1	1	1	2	2	2	2	2	2	2	2	2	2	2	2	2	2
1	1	2	7	1	2	2	2	2	2	2	3	4	1	1	1	2	2	2	2	1	1	1	1	2	1	1	2	2	1	2	1	2	2	2	1	2	2	1	2	2	2	2	2	2	2	2	2	2	2
1	1	2	1	1	1	2	2	1	2	2	1	2	3	1	2	2	1	2	2	1	1	2	1	2	2	2	2	1	1	2	1	2	1	1	1	1	2	2	1	1	2	2	2	2	2	2	2	2	2
1	2	2	7	2	1	2	2	2	2	2	2	4	3	1	2	2	2	1	2	1	2	1	2	2	1	2	2	2	2	1	1	2	2	2	2	1	2	1	2	1	2	2	2	2	2	2	2	2	1
2	1	2	7	1	1	2	2	2	2	2	3	4	2	2	2	1	2	2	2	1	3	1	1	1	1	2	2	1	2	1	2	2	1	2	2	2	2	2	2	2	2	2	2	1	2	1	2	2	2
1	1	2	2	2	3	2	2	2	2	1	1	4	3	1	2	2	1	2	2	5	3	1	2	1	2	2	2	2	2	1	2	1	1	2	2	2	2	2	2	2	2	1	2	2	2	1	2	2	2
2	1	2	7	2	3	2	2	2	2	2	1	4	1	1	1	2	1	2	2	5	2	1	2	2	1	1	2	2	2	1	1	2	1	2	1	1	2	2	2	2	2	1	2	2	2	1	2	2	2
1	1	2	7	2	1	2	2	2	2	2	3	4	2	1	2	1	2	2	2	1	2	2	1	2	2	2	2	1	2	2	1	2	1	2	1	1	2	2	2	1	1	2	2	2	2	2	2	2	1
1	1	2	7	1	2	2	2	2	2	2	3	4	3	1	2	2	2	2	1	5	3	1	1	2	2	2	2	1	1	2	1	2	1	1	2	2	2	2	2	2	2	2	2	2	2	2	2	2	2
1	1	1	8	1	1	2	2	2	2	2	3	4	1	2	1	2	2	2	2	1	3	1	1	2	1	1	2	2	2	2	2	1	2	2	1	2	2	2	2	2	2	2	2	2	2	2	2	2	1
1	1	2	7	1	1	2	2	2	2	2	1	2	2	1	2	1	1	2	2	1	2	1	1	1	2	2	2	2	1	1	2	2	1	1	1	2	1	2	2	2	2	1	2	1	1	2	2	2	2
2	1	1	7	2	1	2	2	2	2	2	1	4	3	1	2	2	1	2	2	1	1	2	2	2	1	1	2	2	2	1	2	2	1	1	1	2	2	2	2	2	2	2	2	2	2	2	2	2	2
1	1	2	7	1	2	2	2	2	2	2	3	4	1	1	1	2	2	2	2	1	2	1	1	1	2	2	2	2	2	2	1	1	1	2	1	1	2	2	2	2	1	2	2	2	2	2	2	2	2
2	2	2	7	1	2	2	2	2	2	2	3	4	2	1	2	1	2	2	2	2	4	1	1	2	1	2	2	2	2	2	2	1	1	2	2	2	2	1	2	2	2	2	2	2	2	2	2	2	2
1	1	2	7	2	3	1	2	2	2	2	1	2	3	1	2	2	1	2	2	1	1	2	2	2	1	2	2	2	2	1	1	2	1	2	2	1	2	2	2	2	1	1	2	2	2	2	2	2	2
1	1	1	2	1	1	2	2	2	2	2	3	4	1	2	1	2	2	2	1	5	2	1	1	2	1	1	2	2	2	2	1	2	2	2	1	2	2	2	2	2	2	2	2	2	2	2	2	2	2
2	2	2	8	1	2	2	2	2	2	2	3	4	3	1	2	2	2	2	2	1	1	1	1	1	1	2	2	2	2	1	1	2	1	2	1	1	2	2	1	2	1	1	2	2	2	1	2	2	2
2	2	2	7	1	1	2	2	2	2	2	1	4	3	1	2	2	1	2	1	5	1	1	1	2	1	2	2	2	2	1	2	2	2	2	2	1	2	1	2	2	2	1	2	2	1	2	2	2	2
1	1	2	7	2	1	2	2	2	2	2	1	2	2	1	2	1	1	2	2	4	3	2	1	1	2	2	2	1	2	1	1	2	1	2	2	1	2	2	2	2	1	1	1	2	2	2	2	2	1
2	2	2	7	1	1	2	2	2	2	2	3	4	2	2	2	1	2	2	2	4	1	1	1	2	1	2	2	2	2	1	2	2	2	2	1	2	2	2	2	2	2	2	2	2	2	2	2	2	2
2	1	2	7	1	1	1	2	2	2	2	3	4	2	2	2	1	2	2	2	1	4	1	1	2	1	2	2	2	2	1	2	2	2	2	1	2	2	2	2	2	2	2	2	2	2	2	2	2	2
2	2	2	2	1	3	2	2	2	2	2	3	2	2	1	2	1	2	2	2	4	3	1	1	1	1	2	2	1	1	2	1	2	1	2	2	2	2	2	2	2	1	2	2	2	2	2	2	2	2
1	1	1	2	1	2	2	2	2	2	2	3	4	2	1	2	1	2	2	2	1	2	1	1	1	1	1	2	2	2	1	1	2	1	1	1	1	2	1	1	1	1	1	1	1	1	1	1	1	1
2	2	2	3	2	3	1	2	1	2	2	3	4	2	1	2	1	2	2	2	1	2	2	2	2	1	2	2	2	2	2	2	1	1	2	2	1	2	1	2	1	2	2	2	2	2	2	2	2	2
1	4	1	7	1	1	2	1	2	2	2	3	4	1	2	1	2	2	2	2	6	2	1	1	2	2	1	2	2	2	2	1	2	1	2	1	1	2	2	2	2	2	2	2	2	2	2	1	2	2
1	1	2	2	1	2	2	1	2	2	2	3	4	1	1	1	2	2	2	1	6	3	1	1	2	1	1	2	1	1	2	1	2	1	2	1	1	2	2	2	2	1	2	2	2	2	2	2	2	2
1	1	2	8	2	3	2	2	2	2	2	3	4	1	2	1	2	2	2	2	5	2	1	2	2	2	1	2	2	2	2	1	2	1	2	1	2	2	2	2	2	2	2	2	2	2	2	2	2	2
1	1	2	3	1	3	2	2	1	2	2	1	2	2	1	2	1	1	2	1	1	1	1	1	1	1	1	2	1	1	2	1	2	1	2	1	1	1	2	2	2	1	1	2	2	2	2	2	2	2
2	2	2	7	1	2	2	2	2	2	2	3	2	2	1	2	1	2	2	2	4	4	1	1	2	1	2	2	2	2	2	2	1	1	2	2	2	2	1	2	1	2	2	2	2	2	2	2	1	1
2	2	2	7	1	2	2	2	2	2	2	3	2	2	1	2	1	2	2	2	5	3	1	1	2	2	2	2	2	2	1	1	1	1	1	1	1	2	2	2	2	1	2	2	2	2	2	2	2	2
2	1	2	3	2	3	2	2	2	2	2	1	2	2	2	2	1	1	2	2	1	2	2	1	1	2	1	1	2	2	1	2	2	1	2	2	2	2	2	1	2	1	1	2	1	2	2	2	2	2
1	1	2	8	1	2	2	2	2	2	2	3	4	2	1	2	1	2	2	1	5	2	1	1	2	1	2	2	1	2	1	2	2	1	2	1	2	2	2	2	2	1	2	2	2	2	2	2	1	2
2	2	2	7	2	2	2	2	2	2	2	1	2	2	1	2	1	1	2	2	1	2	2	1	2	2	2	2	2	2	2	1	2	1	2	2	1	2	1	2	1	2	1	2	2	2	2	1	2	2
2	2	2	7	2	2	2	2	2	2	2	1	4	3	1	2	2	1	2	2	1	2	1	2	2	1	2	2	2	2	1	1	2	1	2	2	2	2	2	1	2	1	2	1	2	2	2	2	2	2
2	2	2	2	2	3	2	2	2	2	2	3	2	2	1	2	1	2	2	2	4	3	2	2	1	1	2	2	1	1	2	1	2	1	2	2	2	2	2	2	2	1	2	2	2	2	2	2	2	2
1	1	1	7	1	2	2	2	2	2	2	1	2	2	1	2	1	1	2	2	5	2	2	1	2	1	2	2	1	2	1	2	2	1	1	2	2	2	2	2	2	2	1	2	2	2	2	2	2	2
1	1	2	7	1	2	2	2	2	2	2	1	4	1	1	1	2	1	2	2	5	2	2	1	2	1	1	2	2	2	2	2	1	1	2	1	1	2	2	2	2	1	1	2	2	2	1	2	2	2
2	1	2	7	1	2	2	2	2	2	2	1	2	2	1	2	1	1	2	2	1	2	2	2	2	1	2	2	2	1	1	2	2	1	1	2	1	2	2	1	2	2	2	2	2	2	2	2	2	2
1	1	2	7	1	2	2	2	2	2	2	3	4	1	1	1	2	2	2	2	1	1	1	1	1	2	2	2	2	2	2	1	1	2	1	2	1	2	1	2	2	2	2	2	2	2	2	2	2	2
1	1	2	7	1	2	2	2	2	2	2	1	4	3	1	2	2	1	2	1	6	2	2	1	2	2	2	2	1	2	1	1	2	1	2	1	1	2	1	2	2	1	1	2	2	2	2	2	2	2
1	1	2	2	1	3	2	2	2	2	2	1	4	3	1	2	2	1	2	1	1	1	2	1	2	1	2	2	1	2	2	1	2	1	2	2	1	2	1	2	2	2	1	2	2	2	2	2	2	2
2	1	2	8	2	3	2	2	2	2	2	3	4	1	1	1	2	2	2	2	1	2	1	2	2	1	1	2	1	1	1	1	2	1	1	1	2	2	2	2	1	2	2	2	2	2	2	2	2	2
1	2	1	2	2	2	2	2	2	2	2	3	4	2	1	2	1	2	2	2	1	2	1	2	1	1	1	2	2	2	1	1	2	1	1	1	1	2	1	1	1	2	1	1	1	1	1	1	1	1
1	1	2	2	1	3	2	1	2	2	2	3	4	2	1	2	1	2	2	2	1	2	1	1	1	1	2	2	1	1	2	1	2	1	2	2	2	2	2	2	2	1	1	2	2	2	1	1	2	2
1	1	1	2	1	3	2	2	2	2	2	3	4	1	2	1	2	2	2	1	5	2	1	1	2	1	1	2	2	2	2	1	2	2	2	1	2	2	2	2	2	2	2	2	2	2	2	2	2	1
2	2	2	7	1	2	2	2	2	2	2	3	2	2	1	2	1	2	2	2	2	4	1	1	2	1	2	2	2	2	2	2	1	1	2	2	2	2	1	2	2	2	2	2	2	2	2	2	2	2
1	2	2	7	1	2	1	2	2	2	2	1	2	3	1	2	2	1	2	2	1	1	1	1	2	1	2	2	2	2	1	2	1	1	2	2	1	2	2	2	2	1	1	2	2	2	2	2	2	2
1	1	2	7	1	1	2	2	2	1	2	3	4	2	1	2	1	2	2	2	5	1	1	1	2	1	1	2	1	1	1	1	2	1	1	1	1	2	1	2	2	1	2	2	2	2	1	1	1	1
1	1	2	2	2	3	1	2	2	2	2	3	4	2	1	2	1	2	2	2	5	3	2	1	2	2	2	2	2	2	1	1	2	1	2	1	2	2	1	2	2	2	2	2	2	2	2	2	2	1
1	1	1	8	2	1	2	2	2	2	2	3	4	3	1	2	2	2	2	2	5	2	1	2	2	2	2	2	2	2	1	1	2	1	1	2	2	2	2	1	1	2	2	2	2	2	2	2	2	2
1	1	2	7	2	1	2	2	2	2	2	1	2	2	1	2	1	1	2	2	1	2	1	2	1	2	2	2	2	1	1	2	1	1	1	1	2	1	2	2	2	2	2	2	1	1	2	2	2	2
1	1	2	2	1	3	1	1	2	2	2	3	4	2	2	2	1	2	2	1	1	1	1	1	2	1	2	2	1	2	1	1	2	1	2	2	1	2	1	2	1	2	2	2	2	2	2	2	2	1
1	1	1	7	2	3	2	2	2	1	2	3	4	3	1	2	2	2	2	2	5	3	1	1	2	2	2	2	2	1	1	2	2	1	2	2	2	2	2	2	2	2	2	2	2	2	2	1	2	1
2	1	2	7	1	1	1	2	2	2	2	3	4	2	2	2	1	2	2	2	1	4	1	2	2	1	2	2	2	2	1	2	2	2	2	1	2	2	2	2	2	2	2	2	2	2	2	2	2	2
2	2	2	7	2	3	2	2	2	2	2	1	2	2	1	2	1	1	2	2	1	3	2	2	2	2	2	1	2	2	2	1	2	1	2	2	1	2	2	2	1	2	1	1	2	2	2	1	2	2
1	1	2	7	1	2	2	2	2	2	2	1	4	1	1	1	2	1	2	2	5	2	1	1	2	1	1	2	2	2	2	1	2	1	2	1	1	2	2	2	2	2	1	2	2	2	1	2	2	2
1	1	2	7	2	3	2	2	2	2	2	1	4	3	1	2	2	1	2	1	6	2	2	1	2	2	2	2	1	2	1	1	2	1	2	1	1	2	1	2	2	1	1	2	2	2	2	2	2	2
1	1	2	7	2	3	2	2	2	2	2	3	4	1	1	1	2	2	2	2	1	2	2	2	1	2	2	2	2	2	2	1	1	1	2	1	1	2	2	2	2	1	2	2	2	2	2	2	2	2
1	2	2	2	1	3	1	2	2	2	1	3	4	3	1	2	2	2	2	2	1	3	1	1	2	2	2	2	1	1	2	2	2	1	1	2	1	2	2	2	1	2	2	2	2	2	2	2	2	1
1	1	1	7	1	2	2	2	2	2	2	3	4	1	2	1	2	2	2	2	5	2	1	1	2	1	2	2	2	2	2	1	2	1	2	1	2	2	2	2	2	2	2	2	2	2	2	2	2	1
2	2	2	7	1	1	2	2	2	2	2	3	4	2	2	2	1	2	2	2	4	1	1	1	2	1	2	2	2	2	1	2	2	2	2	1	2	2	2	2	2	2	2	2	2	2	2	2	2	2
1	1	2	7	1	2	2	2	2	2	2	3	4	3	1	2	2	2	2	1	5	3	1	1	2	2	2	2	1	1	1	1	2	1	2	2	2	2	2	2	2	2	2	2	2	2	2	2	2	2
2	1	2	7	1	1	2	2	2	2	2	3	4	2	1	2	1	2	2	2	5	2	1	1	2	1	2	2	1	1	1	1	2	1	1	2	1	2	1	2	2	2	2	2	2	2	2	2	2	2
1	1	2	4	1	2	2	2	2	2	2	3	4	2	2	2	1	2	2	1	5	4	1	1	2	1	1	2	2	2	2	2	2	1	1	2	1	2	1	2	2	1	2	2	2	2	2	2	2	2
1	1	1	7	2	1	2	2	2	2	2	3	4	2	2	2	1	2	2	2	1	1	1	2	2	2	2	2	2	2	2	1	1	2	1	1	1	2	1	2	1	1	2	2	2	2	2	1	2	2
1	1	2	1	2	1	2	2	1	2	2	3	2	3	1	2	2	2	2	2	1	1	2	1	2	1	2	2	2	2	1	1	2	2	1	1	1	2	1	1	1	2	2	2	2	2	2	2	2	2
1	2	2	7	2	1	2	2	2	2	2	2	4	3	1	2	2	2	1	2	1	2	2	2	2	1	2	2	2	2	1	1	2	1	2	2	1	2	1	2	1	2	2	2	2	2	2	2	2	1
1	1	2	7	1	1	1	2	2	2	2	1	2	3	1	2	2	1	2	2	4	2	1	1	2	1	2	2	1	2	1	1	2	1	1	1	2	2	2	2	1	2	1	2	1	2	1	2	2	2
1	1	2	2	1	2	2	2	2	2	1	1	4	3	1	2	2	1	2	2	5	3	1	1	2	2	2	2	2	2	2	2	1	1	2	2	2	2	2	2	2	2	2	2	2	2	1	2	2	2
2	1	2	7	1	1	2	2	2	2	2	3	4	2	2	2	1	2	2	2	1	3	1	1	1	1	2	2	1	2	2	2	2	2	2	2	2	2	2	2	2	2	2	1	1	2	1	2	2	2
2	2	2	7	2	1	2	2	2	2	2	3	4	2	1	2	1	2	2	2	1	4	1	2	2	2	2	2	2	2	2	1	1	1	1	1	2	2	2	2	1	2	2	2	2	2	2	2	2	1
1	1	2	1	2	2	2	2	1	2	2	1	2	3	1	2	2	1	2	2	1	1	1	2	2	2	2	2	1	1	1	1	2	1	1	1	1	2	2	1	1	2	2	2	2	2	2	2	2	2
2	2	2	2	1	3	2	2	2	2	2	3	2	2	1	2	1	2	2	2	1	3	1	1	2	2	2	2	1	2	2	1	2	1	2	2	2	2	2	2	2	2	2	1	2	1	2	2	2	2
1	1	2	7	1	1	2	2	2	2	2	1	4	3	1	2	2	1	2	2	1	3	1	2	2	1	2	2	2	2	1	1	2	1	2	1	1	2	2	2	2	2	1	2	2	2	2	2	2	2
1	1	2	7	2	2	2	2	2	2	2	3	4	1	1	1	2	2	2	2	1	1	1	2	2	2	1	2	2	1	2	1	2	2	2	1	2	2	1	2	2	2	2	2	2	2	2	2	2	2
1	1	1	8	1	2	2	2	2	2	2	3	4	3	1	2	2	2	2	1	5	2	1	1	2	1	2	2	1	1	2	1	1	1	1	2	2	2	2	2	2	2	2	2	2	2	2	2	2	2
2	2	2	7	2	3	2	2	2	2	2	2	4	3	1	2	2	2	1	2	1	3	1	2	2	1	2	2	2	2	1	1	2	1	2	2	1	2	1	2	2	2	2	2	2	2	2	2	2	1
1	1	2	8	1	2	2	2	2	1	2	3	4	2	1	2	1	2	2	2	4	1	1	1	2	2	1	2	2	1	1	1	2	1	2	1	1	2	2	2	2	2	2	2	2	2	2	1	2	1
2	2	2	8	1	2	2	2	2	1	2	3	4	3	1	2	2	2	2	2	5	2	1	1	2	2	2	2	2	2	1	2	1	1	2	2	2	2	2	2	2	1	2	2	2	2	2	1	1	1
1	1	2	8	1	2	2	2	2	2	2	1	2	2	1	2	1	1	2	2	4	2	1	1	1	1	2	2	2	2	1	1	2	1	2	1	2	2	2	2	1	1	1	2	2	2	2	2	2	2
2	2	2	1	2	3	2	2	2	2	2	3	4	3	1	2	2	2	2	2	1	1	2	1	2	1	1	2	2	2	2	1	2	2	2	1	2	2	2	2	2	2	2	2	2	2	2	2	2	2
1	1	2	8	1	1	2	2	2	2	2	1	4	2	2	2	1	1	2	2	1	1	1	1	2	2	2	2	2	2	1	2	1	1	1	1	1	2	2	2	2	1	2	1	1	2	1	2	2	2
2	1	2	3	1	3	2	2	2	2	2	1	2	2	2	2	1	1	2	2	1	2	1	1	1	2	1	1	2	2	1	1	2	1	2	2	2	2	2	2	1	1	1	2	1	2	2	2	2	2
1	1	2	8	1	1	2	2	2	2	2	1	4	2	2	2	1	1	2	2	1	1	1	1	2	2	2	2	2	1	1	1	2	1	1	1	2	2	2	2	2	1	2	1	2	2	1	2	2	2
1	1	1	7	1	1	2	2	2	2	2	3	4	1	2	1	2	2	2	2	1	3	1	1	2	1	1	2	2	2	2	1	1	2	2	1	2	2	2	2	2	2	2	2	2	2	2	2	2	1
1	1	2	8	1	2	2	2	2	2	2	3	4	1	1	1	2	2	2	2	1	3	1	1	2	1	1	2	1	1	1	1	2	1	1	1	1	2	2	2	1	1	2	2	2	2	2	2	2	2
1	1	1	7	2	3	2	2	2	1	2	3	4	3	1	2	2	2	2	2	5	3	2	1	2	2	2	2	2	1	1	2	2	1	2	2	2	2	2	2	2	2	2	2	2	2	2	1	2	1
1	1	2	8	2	3	2	2	2	2	2	3	4	2	1	2	1	2	2	1	1	2	2	2	2	1	1	2	1	2	1	2	2	1	2	2	2	2	2	2	1	2	2	2	2	2	2	2	1	2
1	1	2	8	2	1	2	2	2	2	2	3	4	3	1	2	2	2	2	1	5	2	2	1	2	2	2	2	1	1	1	2	1	2	2	1	2	2	2	1	1	2	2	2	2	2	2	2	2	2
1	1	2	2	1	2	1	1	2	2	2	3	4	2	2	2	1	2	2	1	1	1	2	1	2	1	2	2	1	2	1	1	2	1	1	2	1	2	1	2	1	2	2	2	2	2	2	2	2	1
1	1	1	8	2	1	2	2	2	2	2	3	4	3	1	2	2	2	2	2	5	4	1	2	2	2	2	2	2	2	1	1	2	1	1	2	2	2	2	1	1	2	2	2	2	2	2	2	2	2
2	2	2	7	1	1	2	2	2	2	2	1	4	3	1	2	2	1	2	1	5	2	1	1	2	1	2	2	2	2	1	2	2	2	2	2	1	2	1	2	2	2	1	2	2	1	2	2	2	2
2	1	2	7	2	3	2	2	2	2	2	1	2	2	1	2	1	1	2	2	1	2	2	2	2	1	2	2	2	1	1	2	2	1	1	1	1	1	2	1	2	2	1	2	2	2	2	2	2	2
1	1	2	1	2	1	2	2	1	2	2	1	2	3	1	2	2	1	2	2	1	1	2	1	2	1	2	2	2	2	1	1	2	2	1	1	1	2	1	1	1	2	2	2	2	2	2	2	2	2
2	1	2	2	1	2	2	1	2	2	2	3	4	2	1	2	1	2	2	2	1	1	1	1	1	1	2	2	1	1	2	1	2	1	2	2	2	2	2	2	2	1	1	2	2	2	1	1	2	2
1	1	2	2	1	2	2	1	2	2	2	3	4	1	1	1	2	2	2	1	6	2	1	1	2	1	1	2	1	1	2	1	2	1	2	1	1	2	2	2	2	1	2	2	2	2	2	2	2	2
1	1	2	8	1	2	2	2	2	2	2	3	4	1	2	1	2	2	2	2	5	2	1	2	2	2	1	2	2	2	2	1	2	1	2	1	2	2	2	2	2	2	2	2	2	2	2	2	2	2
1	4	1	7	1	1	2	1	2	2	2	3	4	1	2	1	2	2	2	2	6	2	1	1	2	2	1	2	2	2	2	1	2	1	2	1	1	2	2	2	2	2	2	2	2	2	2	1	2	2
1	1	2	2	1	2	2	2	2	2	2	1	4	3	1	2	2	1	2	1	1	1	2	1	2	1	2	2	1	2	2	1	2	1	2	2	1	2	1	2	2	2	1	2	2	2	2	2	2	2
2	2	2	3	2	3	1	2	1	2	2	3	4	2	1	2	1	2	2	2	1	2	2	2	2	1	2	2	2	2	2	2	1	1	2	2	1	2	1	2	1	2	2	2	2	2	2	2	2	2
2	1	2	3	2	3	2	2	1	2	2	1	2	2	1	2	1	1	2	1	1	2	2	2	1	1	1	2	2	2	1	1	2	1	1	2	1	1	1	2	2	2	2	2	2	2	2	2	2	2
2	1	2	3	1	2	2	2	2	2	2	3	4	3	1	2	2	2	2	1	1	3	1	1	1	1	2	2	1	2	1	2	1	2	1	1	2	2	2	1	1	2	2	2	2	2	2	1	1	2
2	2	2	3	2	3	2	2	2	2	2	1	2	2	1	2	1	1	2	2	6	2	1	2	2	1	2	2	1	2	2	2	2	1	1	1	1	1	2	2	2	1	1	2	2	1	1	2	2	2
2	2	2	2	1	2	2	2	2	2	1	1	4	3	1	2	2	1	2	2	1	1	1	1	1	1	2	2	1	1	1	2	2	1	1	1	2	2	2	2	1	1	1	2	1	2	2	2	2	2
2	2	2	2	1	2	2	2	2	2	1	1	4	3	1	2	2	1	2	2	1	2	1	2	2	1	2	2	1	1	2	1	2	1	1	1	2	2	2	2	1	1	2	2	2	2	2	2	2	2
1	1	1	2	1	1	2	2	2	2	2	3	4	3	2	2	2	2	2	2	1	1	2	2	2	2	2	2	2	2	2	2	2	2	2	2	2	2	2	2	2	2	2	2	2	2	2	2	2	2
2	2	2	2	1	2	2	2	2	2	1	1	4	3	1	2	2	1	2	2	1	2	1	2	2	1	2	2	1	1	2	1	2	1	1	1	2	2	2	2	1	1	2	2	2	2	2	2	2	2
1	1	2	7	1	1	2	2	2	2	2	1	2	2	1	2	1	1	2	2	5	4	1	2	2	2	2	2	2	2	2	1	2	1	2	2	2	1	2	2	1	2	1	2	2	2	1	2	2	2
1	1	2	7	1	1	2	2	2	2	2	1	4	3	1	2	2	1	2	2	1	2	2	1	2	1	1	2	1	2	2	1	2	1	2	1	2	2	2	2	1	1	1	2	2	2	2	2	2	2
2	1	2	3	1	2	2	2	1	2	2	1	2	2	1	2	1	1	2	1	1	3	1	1	1	1	2	2	1	1	1	1	2	1	2	2	1	2	1	2	2	1	2	2	2	2	1	2	2	1
1	1	2	2	2	3	2	2	2	2	2	3	4	2	1	2	1	2	2	2	1	2	1	1	2	2	1	2	1	1	1	1	2	1	2	1	2	2	1	1	2	2	2	2	2	2	2	2	2	2
2	2	2	2	2	3	2	2	2	1	2	1	4	3	1	2	2	1	2	2	2	3	1	1	2	1	1	2	2	2	1	1	1	1	1	1	1	2	2	2	2	2	2	2	2	2	2	2	2	2
1	1	1	7	2	1	2	2	2	2	2	3	4	2	2	2	1	2	2	2	1	1	1	2	2	2	2	2	2	2	2	1	1	2	1	1	1	2	1	1	1	1	2	2	2	2	2	1	2	2
1	1	1	2	1	1	2	2	2	2	2	3	4	3	2	2	2	2	2	2	1	1	2	2	2	2	2	2	2	2	2	2	2	2	2	2	2	2	2	2	2	2	2	2	2	2	2	2	2	2
1	1	2	7	2	1	2	2	2	2	2	3	2	2	1	2	1	2	2	2	5	4	1	1	2	2	2	2	1	1	1	1	2	2	2	1	1	2	2	1	1	2	1	1	1	1	2	2	1	1
1	1	2	2	1	2	2	2	1	2	2	1	2	3	1	2	2	1	2	2	1	2	1	1	2	2	1	2	1	1	1	1	2	1	2	1	2	2	1	1	2	2	2	2	2	2	2	2	2	2
2	2	2	8	1	2	2	2	2	2	2	1	4	1	1	1	2	1	2	2	5	2	1	1	2	1	2	2	1	2	1	1	2	1	1	2	2	2	2	1	1	2	2	2	2	1	1	2	2	2
2	2	2	1	1	2	2	2	1	2	2	3	2	2	1	2	1	2	2	2	1	3	1	1	2	2	1	2	2	2	2	2	2	1	1	1	1	1	2	2	2	2	2	2	2	2	2	2	2	1
1	1	1	8	2	1	2	2	2	2	2	1	4	2	2	2	1	1	2	2	1	2	2	1	2	2	2	2	2	1	2	1	1	1	1	1	1	2	2	2	2	2	2	2	2	2	2	2	2	2
1	1	1	2	1	1	2	2	2	2	2	3	4	3	2	2	2	2	2	2	1	1	2	2	2	2	2	2	2	2	2	2	2	2	2	2	2	2	2	2	2	2	2	2	2	2	2	2	2	2
1	1	2	7	2	1	2	2	2	2	2	3	4	3	1	2	2	2	2	2	1	3	2	2	2	1	1	2	2	1	1	2	2	1	2	1	2	2	1	1	1	2	2	2	1	2	2	2	2	2
1	1	1	1	1	2	2	1	2	2	2	3	4	2	1	2	1	2	2	2	1	2	1	1	2	1	1	2	2	2	1	1	2	2	1	1	1	1	2	2	1	1	2	1	2	2	1	1	2	2
2	2	2	7	2	1	2	2	2	2	2	3	4	2	1	2	1	2	2	2	1	4	1	2	2	2	2	2	2	2	2	1	1	1	1	1	2	2	2	2	1	2	2	2	2	2	2	2	2	1
1	1	2	2	1	2	1	1	2	2	2	3	4	2	2	2	1	2	2	1	1	1	2	1	2	1	2	2	1	2	1	1	2	1	1	2	1	2	1	2	1	2	2	2	2	2	2	2	2	1
2	1	2	3	1	2	2	2	2	2	2	1	2	2	2	2	1	1	2	2	1	2	2	1	1	2	1	1	2	2	1	1	2	1	2	2	2	2	2	1	2	1	1	2	1	2	2	2	2	2
1	1	2	2	2	3	2	2	2	2	1	1	4	3	1	2	2	1	2	2	5	3	1	2	1	2	2	2	2	2	1	2	1	1	2	2	2	2	2	2	2	2	1	2	2	2	1	2	2	2
1	1	2	7	2	1	2	2	2	1	2	3	4	2	1	2	1	2	2	2	1	1	2	1	2	1	1	2	1	1	1	1	2	1	1	1	1	2	1	2	2	1	2	2	2	2	1	1	1	1
2	2	2	1	2	3	2	2	2	2	2	3	4	3	1	2	2	2	2	2	1	1	2	1	2	1	1	2	2	2	2	1	2	2	2	1	2	2	2	2	2	2	2	2	2	2	2	2	2	2
1	1	2	7	2	1	2	2	2	2	2	3	4	3	1	2	2	2	2	2	1	3	2	2	2	1	1	2	2	1	1	2	2	1	2	1	2	2	1	1	1	2	2	2	1	2	2	2	2	2
2	1	2	7	2	1	2	2	2	2	2	1	4	3	1	2	2	1	2	2	1	1	1	2	2	1	1	2	2	2	1	2	2	1	2	1	1	2	2	2	2	1	1	2	2	2	2	2	2	2
2	2	2	1	1	2	2	2	1	2	2	3	2	2	1	2	1	2	2	2	1	3	1	1	2	2	1	2	2	2	2	2	2	1	1	1	1	1	2	2	2	2	2	2	2	2	2	2	2	1
1	1	2	2	1	1	2	2	2	2	2	3	4	1	1	1	2	2	2	2	1	1	1	1	1	2	2	2	1	2	2	1	2	1	1	1	1	2	2	1	1	1	2	2	1	2	1	2	2	2
1	1	2	2	2	3	2	2	2	2	2	3	4	2	1	2	1	2	2	2	1	2	1	1	2	2	1	2	1	1	1	1	2	1	2	1	2	2	1	1	2	2	2	2	2	2	2	2	2	2
1	1	1	7	1	2	2	2	2	1	2	3	4	3	1	2	2	2	2	2	5	1	1	1	2	2	2	2	2	2	1	2	1	1	1	1	2	2	2	2	1	1	2	2	2	2	2	1	1	1
[truncated: 19 more columns]
